# Supplementary material for: Combined transcriptome and metabolome analyses reveal the effects of selenium on the growth and quality of Lilium lancifolium
Source: Front Plant Sci. 2024 May 17;15:1399152. doi: 10.3389/fpls.2024.1399152 (PMC11140108; doi:10.3389/fpls.2024.1399152)
Supplement: Supplementary Table S1 — Statistical analysis of the sequencing data. [file Table_1.xls]

## Sheet: Table S1
Table S1. Statistical analysis of the sequencing data
Sample	Total Reads	Total Bases	Clean Reads	Clean Bases	Q20%	Q30%	GC%
T_1	47222172	7130547972	44363384	6541799152	98.37	95.3	48.57
T_2	47511988	7174310188	45103380	6687225039	98.33	95.16	48.7
T_3	48096444	7262563044	45909630	6806884818	97.58	93.52	49.1
CK_1	47113714	7114170814	43965638	6381700164	98.35	95.22	46.44
CK_2	60253990	9098352490	56813072	8312113457	98.39	95.37	48.59
CK_3	45372438	6851238138	43375422	6354014573	98.38	95.26	48.59

## Sheet: Table S2
Table S2. The annotation of the unigenes identified in L. lancifolium
Gene ID	length	GO_id	GO_term	Go_description	KO_id	KO_name	Pathway_id	Pathway_definition	EggNOG_id	EggNOG_Functional Categories	NR_hit-name	NR_description	Swiss-Prot_hit-name	Swiss-Prot_description	Pfam_id	Domain	Domain description
TRINITY_DN50124_c0_g1	236	------	------	------	------	------	------	------	------	------	------	------	------	------	------	------	------
TRINITY_DN35773_c0_g1	331	GO:0006562;;GO:0006886;;GO:0005785;;GO:0004657;;GO:0003924;;GO:0005047;;GO:0005525;	biological_process;;biological_process;;cellular_component;;molecular_function;;molecular_function;;molecular_function;;molecular_function;;	BP:proline catabolic process;;BP:intracellular protein transport;;CC:signal recognition particle receptor complex;;MF:proline dehydrogenase activity;;MF:GTPase activity;;MF:signal recognition particle binding;;MF:GTP binding;;	K00318	PRODH, fadM, putB	map00330	Arginine and proline metabolism)	COG0506	E:Amino acid transport and metabolism)	XP_008775336.1	proline dehydrogenase 1, mitochondrial-like [Phoenix dactylifera])	sp|P92983|PROD1_ARATH;;	Proline dehydrogenase 1, mitochondrial OS=Arabidopsis thaliana OX=3702 GN=POX1 PE=1 SV=2;;	------	------	------
TRINITY_DN27939_c0_g1	255	------	------	------	------	------	------	------	------	------	------	------	------	------	------	------	------
TRINITY_DN16735_c0_g1	238	GO:0006429;;GO:0005829;;GO:0009506;;GO:0009507;;GO:0004823;;GO:0002161;;GO:0005524;	biological_process;;cellular_component;;cellular_component;;cellular_component;;molecular_function;;molecular_function;;molecular_function;;	BP:leucyl-tRNA aminoacylation;;CC:cytosol;;CC:plasmodesma;;CC:chloroplast;;MF:leucine-tRNA ligase activity;;MF:aminoacyl-tRNA editing activity;;MF:ATP binding;;	K01869	LARS, leuS	map00970	Aminoacyl-tRNA biosynthesis)	------	------	XP_008788336.1	leucine--tRNA ligase, cytoplasmic [Phoenix dactylifera])	------	------	------	------	------
TRINITY_DN38217_c0_g1	339	------	------	------	K15014	SLC29A1_2_3, ENT1_2_3	------	------	COG2801	L:Replication, recombination and repair)	RVW87556.1	Retrovirus-related Pol polyprotein from transposon TNT 1-94 [Vitis vinifera])	sp|P04146|COPIA_DROME;;	Copia protein OS=Drosophila melanogaster OX=7227 GN=GIP PE=1 SV=3;;	------	------	------
TRINITY_DN1845_c0_g6	335	------	------	------	------	------	------	------	------	------	------	------	------	------	------	------	------
TRINITY_DN20114_c0_g1	578	------	------	------	------	------	------	------	------	------	------	------	------	------	------	------	------
TRINITY_DN25976_c0_g1	232	------	------	------	------	------	------	------	------	------	------	------	------	------	------	------	------
TRINITY_DN27724_c0_g1	233	GO:0005634;	cellular_component;;	CC:nucleus;;	------	------	------	------	ENOG4112D19	S:Function unknown)	CAD1827170.1	unnamed protein product [Ananas comosus var. bracteatus])	sp|Q6YUB8|BRXL1_ORYSJ;;	Protein Brevis radix-like 1 OS=Oryza sativa subsp. japonica OX=39947 GN=BRXL1 PE=2 SV=1;;	PF13713	BRX_N	Transcription factor BRX N-terminal domain
TRINITY_DN12311_c0_g1	396	GO:0016020;;GO:0016021;;GO:0015098;	cellular_component;;cellular_component;;molecular_function;;	CC:membrane;;CC:integral component of membrane;;MF:molybdate ion transmembrane transporter activity;;	K24175	MFSD5	------	------	ENOG410XSP5	G:Carbohydrate transport and metabolism)	KAF4383814.1	hypothetical protein F8388_023506 [Cannabis sativa])	------	------	PF05631	MFS_5	Sugar-tranasporters, 12 TM
TRINITY_DN17819_c1_g1	1576	GO:0046872;;GO:0106306;;GO:0106307;	molecular_function;;deleted;;deleted;;	MF:metal ion binding;;MF:old GO;;MF:old GO;;	K01102	PDP	------	------	COG0631	T:Signal transduction mechanisms)	XP_020260120.1	probable protein phosphatase 2C 25 [Asparagus officinalis])	sp|Q7XUC5|P2C43_ORYSJ;;	Probable protein phosphatase 2C 43 OS=Oryza sativa subsp. japonica OX=39947 GN=Os04g0584300 PE=3 SV=2;;	PF00481;;PF13672	PP2C;;PP2C_2	Protein phosphatase 2C;;Protein phosphatase 2C
TRINITY_DN22508_c0_g1	433	------	------	------	------	------	------	------	------	------	------	------	------	------	------	------	------
TRINITY_DN27000_c0_g1	250	GO:0006096;;GO:0032889;;GO:0000015;;GO:0005634;;GO:0000287;;GO:0004634;	biological_process;;biological_process;;cellular_component;;cellular_component;;molecular_function;;molecular_function;;	BP:glycolytic process;;BP:regulation of vacuole fusion, non-autophagic;;CC:phosphopyruvate hydratase complex;;CC:nucleus;;MF:magnesium ion binding;;MF:phosphopyruvate hydratase activity;;	K01689	ENO, eno	map03018;;map00010	RNA degradation);;Glycolysis / Gluconeogenesis)	COG0148	G:Carbohydrate transport and metabolism)	XP_029122069.1	cytosolic enolase 3 isoform X2 [Elaeis guineensis])	sp|Q9ZW34|ENO3_ARATH;;	Cytosolic enolase 3 OS=Arabidopsis thaliana OX=3702 GN=ENO3 PE=1 SV=1;;	PF00113	Enolase_C	Enolase, C-terminal TIM barrel domain
TRINITY_DN36100_c0_g1	1908	GO:0016791;;GO:0106306;;GO:0106307;	molecular_function;;deleted;;deleted;;	MF:phosphatase activity;;MF:old GO;;MF:old GO;;	------	------	------	------	COG0631	T:Signal transduction mechanisms)	XP_010943029.1	probable protein phosphatase 2C 12 isoform X1 [Elaeis guineensis])	sp|Q9FX08|P2C12_ARATH;;	Probable protein phosphatase 2C 12 OS=Arabidopsis thaliana OX=3702 GN=At1g47380 PE=2 SV=1;;	PF00481;;PF13672	PP2C;;PP2C_2	Protein phosphatase 2C;;Protein phosphatase 2C
TRINITY_DN3173_c1_g3	534	------	------	------	------	------	------	------	------	------	------	------	------	------	------	------	------
TRINITY_DN45504_c0_g1	2113	GO:0033962;;GO:0034063;;GO:0010494;;GO:0000932;;GO:0016787;;GO:0004386;;GO:0003723;;GO:0003676;;GO:0005524;;GO:0003729;	biological_process;;biological_process;;cellular_component;;cellular_component;;molecular_function;;molecular_function;;molecular_function;;molecular_function;;molecular_function;;molecular_function;;	BP:cytoplasmic mRNA processing body assembly;;BP:stress granule assembly;;CC:cytoplasmic stress granule;;CC:cytoplasmic mRNA processing body;;MF:hydrolase activity;;MF:helicase activity;;MF:RNA binding;;MF:nucleic acid binding;;MF:ATP binding;;MF:mRNA binding;;	K12614	DDX6, RCK, DHH1	map03018	RNA degradation)	ENOG410XRAZ	L:Replication, recombination and repair)	OVA14083.1	Helicase [Macleaya cordata])	sp|Q7XMK8|RH6_ORYSJ;;	DEAD-box ATP-dependent RNA helicase 6 OS=Oryza sativa subsp. japonica OX=39947 GN=Os04g0533000 PE=2 SV=1;;	PF00270;;PF00271	DEAD;;Helicase_C	DEAD/DEAH box helicase;;Helicase conserved C-terminal domain
TRINITY_DN15789_c0_g2	453	GO:0000027;;GO:0005634;;GO:0016887;;GO:0005524;	biological_process;;cellular_component;;molecular_function;;molecular_function;;	BP:ribosomal large subunit assembly;;CC:nucleus;;MF:ATPase activity;;MF:ATP binding;;	K14572	MDN1, REA1	map03008	Ribosome biogenesis in eukaryotes)	COG5271	S:Function unknown)	KAG1362520.1	Midasin [Cocos nucifera])	------	------	------	------	------
TRINITY_DN22470_c0_g1	654	------	------	------	------	------	------	------	------	------	------	------	------	------	------	------	------
TRINITY_DN14749_c0_g1	975	------	------	------	------	------	------	------	------	------	------	------	------	------	------	------	------
TRINITY_DN7178_c0_g1	984	GO:0016021;	cellular_component;;	CC:integral component of membrane;;	K20359	RABAC1, PRAF1	------	------	COG5130	U:Intracellular trafficking, secretion, and vesicular transport)	XP_010937957.1	PRA1 family protein B3 [Elaeis guineensis])	sp|Q9FLB6|PR1B3_ARATH;;	PRA1 family protein B3 OS=Arabidopsis thaliana OX=3702 GN=PRA1B3 PE=1 SV=1;;	PF03208	PRA1	PRA1 family protein
TRINITY_DN32437_c0_g7	441	------	------	------	------	------	------	------	------	------	------	------	------	------	------	------	------
TRINITY_DN24170_c0_g1	217	------	------	------	------	------	------	------	------	------	------	------	------	------	------	------	------
TRINITY_DN33741_c0_g1	254	------	------	------	------	------	------	------	------	------	------	------	------	------	------	------	------
TRINITY_DN48670_c0_g1	213	GO:0016021;;GO:0017022;	cellular_component;;molecular_function;;	CC:integral component of membrane;;MF:myosin binding;;	------	------	------	------	------	------	XP_024934192.1	LOW QUALITY PROTEIN: probable myosin-binding protein 4 [Ziziphus jujuba])	------	------	------	------	------
TRINITY_DN29271_c0_g1	831	GO:0006614;;GO:0005786;;GO:0030942;;GO:0008312;	biological_process;;cellular_component;;molecular_function;;molecular_function;;	BP:SRP-dependent cotranslational protein targeting to membrane;;CC:signal recognition particle, endoplasmic reticulum targeting;;MF:endoplasmic reticulum signal peptide binding;;MF:7S RNA binding;;	K03104	SRP14	map03060	Protein export)	ENOG4111PSF	U:Intracellular trafficking, secretion, and vesicular transport)	XP_009383351.1	PREDICTED: signal recognition particle 14 kDa protein [Musa acuminata subsp. malaccensis])	sp|O04421|SRP14_ARATH;;	Signal recognition particle 14 kDa protein OS=Arabidopsis thaliana OX=3702 GN=SRP14 PE=2 SV=2;;	PF02290	SRP14	Signal recognition particle 14kD protein
TRINITY_DN1437_c0_g1	548	------	------	------	K03671	trxA	------	------	COG0526	O:Posttranslational modification, protein turnover, chaperones)	XP_038990487.1	thioredoxin H1-like [Phoenix dactylifera])	sp|P29448|TRXH1_ARATH;;	Thioredoxin H1 OS=Arabidopsis thaliana OX=3702 GN=TRX1 PE=1 SV=1;;	PF00085	Thioredoxin	Thioredoxin
TRINITY_DN8481_c1_g1	2593	GO:0016021;;GO:0005789;;GO:0005829;;GO:0050661;;GO:0050660;;GO:0016709;;GO:0003958;;GO:0010181;;GO:0016491;	cellular_component;;cellular_component;;cellular_component;;molecular_function;;molecular_function;;molecular_function;;molecular_function;;molecular_function;;molecular_function;;	CC:integral component of membrane;;CC:endoplasmic reticulum membrane;;CC:cytosol;;MF:NADP binding;;MF:flavin adenine dinucleotide binding;;MF:oxidoreductase activity, acting on paired donors, with incorporation or reduction of molecular oxygen, NA;;MF:NADPH-hemoprotein reductase activity;;MF:FMN binding;;MF:oxidoreductase activity;;	K00327	POR	------	------	COG0369	P:Inorganic ion transport and metabolism)	XP_008781895.1	NADPH--cytochrome P450 reductase-like [Phoenix dactylifera])	sp|Q653S9|NCPR3_ORYSJ;;	NADPH--cytochrome P450 reductase 3 OS=Oryza sativa subsp. japonica OX=39947 GN=CPR3 PE=1 SV=1;;	PF00667;;PF00258;;PF00175	FAD_binding_1;;Flavodoxin_1;;NAD_binding_1	FAD binding domain;;Flavodoxin;;Oxidoreductase NAD-binding domain
TRINITY_DN24360_c0_g1	307	------	------	------	------	------	------	------	------	------	------	------	------	------	------	------	------
TRINITY_DN13074_c0_g1	1920	------	------	------	------	------	------	------	ENOG410XPC8	S:Function unknown)	XP_020110357.1	protein BONZAI 1-like isoform X1 [Ananas comosus])	sp|Q941L3|BON1_ARATH;;	Protein BONZAI 1 OS=Arabidopsis thaliana OX=3702 GN=BON1 PE=1 SV=2;;	PF07002;;PF00168	Copine;;C2	Copine;;C2 domain
TRINITY_DN25210_c0_g1	322	------	------	------	------	------	------	------	------	------	------	------	------	------	------	------	------
TRINITY_DN50152_c0_g1	279	------	------	------	------	------	------	------	------	------	------	------	------	------	------	------	------
TRINITY_DN44095_c0_g1	249	------	------	------	------	------	------	------	------	------	------	------	------	------	------	------	------
TRINITY_DN15420_c0_g1	408	------	------	------	------	------	------	------	------	------	------	------	------	------	------	------	------
TRINITY_DN34308_c0_g1	385	GO:0016021;	cellular_component;;	CC:integral component of membrane;;	K11790	DTL, CDT2, DCAF2	------	------	ENOG410XRWK	S:Function unknown)	XP_020272498.1	denticleless protein homolog [Asparagus officinalis])	sp|Q6GPU3|DTLB_XENLA;;	Denticleless protein homolog B OS=Xenopus laevis OX=8355 GN=dtl-b PE=2 SV=1;;	PF00400	WD40	WD domain, G-beta repeat
TRINITY_DN49067_c0_g1	316	------	------	------	------	------	------	------	------	------	------	------	------	------	------	------	------
TRINITY_DN36344_c0_g2	343	------	------	------	------	------	------	------	------	------	------	------	------	------	------	------	------
TRINITY_DN9263_c0_g1	1909	GO:0032259;;GO:0008168;	biological_process;;molecular_function;;	BP:methylation;;MF:methyltransferase activity;;	------	------	------	------	ENOG410XPIU	S:Function unknown)	XP_038970313.1	protein RRNAD1 isoform X2 [Phoenix dactylifera])	sp|Q96FB5|RRNAD_HUMAN;;	Protein RRNAD1 OS=Homo sapiens OX=9606 GN=RRNAD1 PE=2 SV=2;;	PF13679	Methyltransf_32	Methyltransferase domain
TRINITY_DN4510_c0_g2	569	GO:0046148;;GO:0046872;;GO:0004097;	biological_process;;molecular_function;;molecular_function;;	BP:pigment biosynthetic process;;MF:metal ion binding;;MF:catechol oxidase activity;;	K00422	E1.10.3.1	map00950;;map00350	Isoquinoline alkaloid biosynthesis);;Tyrosine metabolism)	ENOG410Z0IN;;ENOG410XSH6	S:Function unknown);;	XP_010910148.1	polyphenol oxidase, chloroplastic [Elaeis guineensis])	sp|Q9FRX6|AS1_ANTMA;;	Aureusidin synthase OS=Antirrhinum majus OX=4151 GN=AS1 PE=1 SV=1;;	PF00264	Tyrosinase	Common central domain of tyrosinase
TRINITY_DN516_c0_g1	362	GO:0046872;;GO:0051213;;GO:0016491;	molecular_function;;molecular_function;;molecular_function;;	MF:metal ion binding;;MF:dioxygenase activity;;MF:oxidoreductase activity;;	------	------	------	------	------	------	OAY86108.1	putative 2-oxoglutarate-dependent dioxygenase AOP1.2 [Ananas comosus])	------	------	------	------	------
TRINITY_DN19211_c0_g2	1298	GO:0016021;	cellular_component;;	CC:integral component of membrane;;	------	------	------	------	ENOG410YF6P	S:Function unknown)	XP_008795789.1	uncharacterized protein LOC103711430 [Phoenix dactylifera])	------	------	------	------	------
TRINITY_DN21840_c0_g1	1265	------	------	------	------	------	------	------	------	------	------	------	------	------	------	------	------
TRINITY_DN6180_c0_g2	1013	GO:0046872;;GO:0051213;;GO:0016491;	molecular_function;;molecular_function;;molecular_function;;	MF:metal ion binding;;MF:dioxygenase activity;;MF:oxidoreductase activity;;	------	------	------	------	COG3491	S:Function unknown)	KAG1326963.1	2'-deoxymugineic-acid 2'-dioxygenase [Cocos nucifera])	sp|Q944Z5|AOP1V_ARATH;;	Probable 2-oxoglutarate-dependent dioxygenase AOP1;;	PF03171;;PF14226	2OG-FeII_Oxy;;DIOX_N	2OG-Fe(II) oxygenase superfamily;;non-haem dioxygenase in morphine synthesis N-terminal
TRINITY_DN24677_c0_g2	330	------	------	------	------	------	------	------	------	------	------	------	------	------	------	------	------
TRINITY_DN44348_c0_g1	298	------	------	------	------	------	------	------	------	------	------	------	------	------	------	------	------
TRINITY_DN7607_c0_g1	1923	GO:0006355;;GO:0043565;;GO:0008270;	biological_process;;molecular_function;;molecular_function;;	BP:regulation of transcription, DNA-templated;;MF:sequence-specific DNA binding;;MF:zinc ion binding;;	------	------	------	------	COG5641	K:Transcription)	XP_019702217.1	GATA transcription factor 8 isoform X1 [Elaeis guineensis])	sp|Q9SV30|GATA8_ARATH;;	GATA transcription factor 8 OS=Arabidopsis thaliana OX=3702 GN=GATA8 PE=1 SV=1;;	PF00320	GATA	GATA zinc finger
TRINITY_DN13102_c0_g2	268	------	------	------	------	------	------	------	------	------	------	------	------	------	------	------	------
TRINITY_DN46856_c0_g1	1417	GO:0006412;;GO:0009579;;GO:0005840;;GO:0009570;;GO:0022627;;GO:0003735;;GO:0003676;;GO:0003729;	biological_process;;cellular_component;;cellular_component;;cellular_component;;cellular_component;;molecular_function;;molecular_function;;molecular_function;;	BP:translation;;CC:thylakoid;;CC:ribosome;;CC:chloroplast stroma;;CC:cytosolic small ribosomal subunit;;MF:structural constituent of ribosome;;MF:nucleic acid binding;;MF:mRNA binding;;	K02945	RP-S1, rpsA	map03010	Ribosome)	COG0539	J:Translation, ribosomal structure and biogenesis)	ADW83720.1	ribosomal protein S4 [Musa acuminata AAA Group])	sp|P29344|RR1_SPIOL;;	30S ribosomal protein S1, chloroplastic OS=Spinacia oleracea OX=3562 GN=RPS1 PE=1 SV=1;;	PF00575	S1	S1 RNA binding domain
TRINITY_DN25331_c0_g4	398	------	------	------	------	------	------	------	------	------	------	------	------	------	------	------	------
TRINITY_DN46843_c0_g1	254	------	------	------	------	------	------	------	------	------	------	------	------	------	------	------	------
TRINITY_DN24360_c0_g5	209	------	------	------	------	------	------	------	------	------	------	------	------	------	------	------	------
TRINITY_DN10199_c0_g1	558	GO:0006952;;GO:0005524;;GO:0043531;	biological_process;;molecular_function;;molecular_function;;	BP:defense response;;MF:ATP binding;;MF:ADP binding;;	------	------	------	------	COG4886	S:Function unknown)	XP_039130225.1	putative disease resistance RPP13-like protein 3 [Dioscorea cayenensis subsp. rotundata])	sp|Q6L400|R1B16_SOLDE;;	Putative late blight resistance protein homolog R1B-16 OS=Solanum demissum OX=50514 GN=R1B-16 PE=3 SV=1;;	PF00931	NB-ARC	NB-ARC domain
TRINITY_DN39168_c1_g1	840	GO:0006631;;GO:0008610;;GO:0005783;;GO:0016021;;GO:0005789;;GO:0080132;;GO:0009924;;GO:0005506;;GO:0016491;;GO:1990465;	biological_process;;biological_process;;cellular_component;;cellular_component;;cellular_component;;molecular_function;;molecular_function;;molecular_function;;molecular_function;;molecular_function;;	BP:fatty acid metabolic process;;BP:lipid biosynthetic process;;CC:endoplasmic reticulum;;CC:integral component of membrane;;CC:endoplasmic reticulum membrane;;MF:fatty acid alpha-hydroxylase activity;;MF:octadecanal decarbonylase activity;;MF:iron ion binding;;MF:oxidoreductase activity;;MF:aldehyde oxygenas;;	K19706	FAH	------	------	COG3000	I:Lipid transport and metabolism)	XP_027184607.1	dihydroceramide fatty acyl 2-hydroxylase FAH1-like isoform X2 [Coffea eugenioides])	sp|O48916|FAH1_ARATH;;	Dihydroceramide fatty acyl 2-hydroxylase FAH1 OS=Arabidopsis thaliana OX=3702 GN=FAH1 PE=1 SV=1;;	PF04116	FA_hydroxylase	Fatty acid hydroxylase superfamily
TRINITY_DN7870_c0_g1	1125	------	------	------	------	------	------	------	------	------	------	------	------	------	------	------	------
TRINITY_DN18397_c0_g2	407	------	------	------	------	------	------	------	------	------	------	------	------	------	------	------	------
TRINITY_DN24825_c0_g1	230	GO:0008270;	molecular_function;;	MF:zinc ion binding;;	------	------	------	------	ENOG410Z7Z7	S:Function unknown)	KAG0458013.1	hypothetical protein HPP92_023170 [Vanilla planifolia])	sp|Q9SN39|PP320_ARATH;;	Pentatricopeptide repeat-containing protein DOT4, chloroplastic OS=Arabidopsis thaliana OX=3702 GN=DOT4 PE=2 SV=1;;	PF13041;;PF12854;;PF01535	PPR_2;;PPR_1;;PPR	PPR repeat family;;PPR repeat;;PPR repeat
TRINITY_DN5394_c0_g1	548	------	------	------	------	------	------	------	------	------	------	------	------	------	------	------	------
TRINITY_DN12089_c0_g1	221	------	------	------	------	------	------	------	------	------	------	------	------	------	------	------	------
TRINITY_DN4723_c0_g1	2106	GO:0006886;;GO:0006465;;GO:0016021;;GO:0031267;;GO:0008233;	biological_process;;biological_process;;cellular_component;;molecular_function;;molecular_function;;	BP:intracellular protein transport;;BP:signal peptide processing;;CC:integral component of membrane;;MF:small GTPase binding;;MF:peptidase activity;;	K20224;K13280	IPO9, RANBP9;SEC11, sipW	map03013;;map03060	RNA transport);;Protein export)	COG5657;;COG0681	O:Posttranslational modification, protein turnover, chaperones);;U:Intracellular trafficking, secretion, and vesicular transport)	RWR77060.1	importin-9 isoform X1 [Cinnamomum micranthum f. kanehirae])	------	------	------	------	------
TRINITY_DN6170_c0_g2	223	------	------	------	------	------	------	------	------	------	------	------	------	------	------	------	------
TRINITY_DN14418_c0_g1	4524	GO:0030031;;GO:0016477;;GO:0000902;;GO:0030866;;GO:0031209;	biological_process;;biological_process;;biological_process;;biological_process;;cellular_component;;	BP:cell projection assembly;;BP:cell migration;;BP:cell morphogenesis;;BP:cortical actin cytoskeleton organization;;CC:SCAR complex;;	K05750	NCKAP1, NAP125	------	------	ENOG410XPQI	S:Function unknown)	XP_010907091.1	probable protein NAP1 [Elaeis guineensis])	sp|Q6ZBH9|NCKP1_ORYSJ;;	Probable protein NAP1 OS=Oryza sativa subsp. japonica OX=39947 GN=NAP1 PE=2 SV=1;;	PF09735	Nckap1	Membrane-associated apoptosis protein
TRINITY_DN17723_c0_g1	708	------	------	------	------	------	------	------	ENOG410Z7Z7	S:Function unknown)	XP_019711034.1	pentatricopeptide repeat-containing protein At3g50420 [Elaeis guineensis])	sp|Q9SCT2|PP277_ARATH;;	Pentatricopeptide repeat-containing protein At3g50420 OS=Arabidopsis thaliana OX=3702 GN=PCMP-E85 PE=2 SV=1;;	------	------	------
TRINITY_DN2445_c1_g1	2660	GO:0045489;;GO:0071555;;GO:0016021;;GO:0000139;;GO:0047262;	biological_process;;biological_process;;cellular_component;;cellular_component;;molecular_function;;	BP:pectin biosynthetic process;;BP:cell wall organization;;CC:integral component of membrane;;CC:Golgi membrane;;MF:polygalacturonate 4-alpha-galacturonosyltransferase activity;;	K13648	GAUT	map00520	Amino sugar and nucleotide sugar metabolism)	ENOG410Y9K1	M:Cell wall/membrane/envelope biogenesis)	XP_010922847.1	probable galacturonosyltransferase 7 isoform X2 [Elaeis guineensis])	sp|Q9ZVI7|GAUT7_ARATH;;	Probable galacturonosyltransferase 7 OS=Arabidopsis thaliana OX=3702 GN=GAUT7 PE=1 SV=2;;	PF01501;;PF18404	Glyco_transf_8;;Glyco_transf_24	Glycosyl transferase family 8;;Glucosyltransferase 24
TRINITY_DN20817_c0_g2	544	GO:0016021;;GO:0005886;;GO:0016301;	cellular_component;;cellular_component;;molecular_function;;	CC:integral component of membrane;;CC:plasma membrane;;MF:kinase activity;;	------	------	------	------	COG4886	S:Function unknown)	XP_028072924.1	receptor-like protein 46 [Camellia sinensis])	sp|F4JGB6|RLP46_ARATH;;	Receptor-like protein 46 OS=Arabidopsis thaliana OX=3702 GN=RLP46 PE=3 SV=1;;	PF13855;;PF00560;;PF12799	LRR_8;;LRR_1;;LRR_4	Leucine rich repeat;;Leucine Rich Repeat;;Leucine Rich repeats (2 copies)
TRINITY_DN18447_c0_g2	486	------	------	------	------	------	------	------	------	------	------	------	------	------	------	------	------
TRINITY_DN20690_c0_g2	336	------	------	------	------	------	------	------	ENOG410Z7Z7	S:Function unknown)	XP_009382924.1	PREDICTED: uncharacterized protein LOC103970739 [Musa acuminata subsp. malaccensis])	------	------	PF07939	DUF1685	Protein of unknown function (DUF1685)
TRINITY_DN21144_c0_g1	1420	GO:0070461;	cellular_component;;	CC:SAGA-type complex;;	------	------	------	------	ENOG4112A4N	S:Function unknown)	XP_038983731.1	uncharacterized protein LOC103721523 [Phoenix dactylifera])	------	------	PF12767	SAGA-Tad1	Transcriptional regulator of RNA polII, SAGA, subunit
TRINITY_DN9072_c0_g1	1535	------	------	------	------	------	------	------	------	------	------	------	------	------	------	------	------
TRINITY_DN27383_c0_g2	257	GO:0006310;;GO:0006281;;GO:0006260;;GO:0005634;;GO:0003677;;GO:0046872;	biological_process;;biological_process;;biological_process;;cellular_component;;molecular_function;;molecular_function;;	BP:DNA recombination;;BP:DNA repair;;BP:DNA replication;;CC:nucleus;;MF:DNA binding;;MF:metal ion binding;;	K07466	RFA1, RPA1, rpa	map03430;;map03440;;map03420;;map03030	Mismatch repair);;Homologous recombination);;Nucleotide excision repair);;DNA replication)	COG1599	L:Replication, recombination and repair)	XP_039145453.1	LOW QUALITY PROTEIN: replication protein A 70 kDa DNA-binding subunit A-like [Dioscorea cayenensis subsp. rotundata])	sp|Q6YZ49|RFA1A_ORYSJ;;	Replication protein A 70 kDa DNA-binding subunit A OS=Oryza sativa subsp. japonica OX=39947 GN=RPA1A PE=1 SV=1;;	------	------	------
TRINITY_DN49265_c0_g1	235	------	------	------	------	------	------	------	------	------	------	------	------	------	------	------	------
TRINITY_DN11033_c0_g2	426	------	------	------	------	------	------	------	------	------	------	------	------	------	------	------	------
TRINITY_DN15280_c0_g2	350	GO:0005634;;GO:0003700;;GO:0003677;	cellular_component;;molecular_function;;molecular_function;;	CC:nucleus;;MF:transcription factor activity, sequence-specific DNA binding;;MF:DNA binding;;	K13434	PTI6	map04626	Plant-pathogen interaction)	ENOG410YQGI	K:Transcription)	RZS10839.1	hypothetical protein BHM03_00042109 [Ensete ventricosum])	sp|O04682|PTI6_SOLLC;;	Pathogenesis-related genes transcriptional activator PTI6 OS=Solanum lycopersicum OX=4081 GN=PTI6 PE=2 SV=1;;	------	------	------
TRINITY_DN45482_c0_g1	253	------	------	------	------	------	------	------	------	------	------	------	------	------	------	------	------
TRINITY_DN15248_c0_g1	301	------	------	------	------	------	------	------	------	------	------	------	------	------	------	------	------
TRINITY_DN26202_c0_g2	446	------	------	------	------	------	------	------	------	------	------	------	------	------	------	------	------
TRINITY_DN30120_c0_g2	217	------	------	------	------	------	------	------	------	------	------	------	------	------	------	------	------
TRINITY_DN45960_c0_g1	286	------	------	------	------	------	------	------	------	------	------	------	------	------	------	------	------
TRINITY_DN27086_c0_g1	520	------	------	------	------	------	------	------	------	------	XP_019705558.2	F-box protein SKIP23-like [Elaeis guineensis])	------	------	------	------	------
TRINITY_DN10869_c0_g1	785	------	------	------	------	------	------	------	------	------	------	------	------	------	------	------	------
TRINITY_DN371_c1_g4	1915	GO:0009941;;GO:0016021;;GO:0042626;;GO:0005524;	cellular_component;;cellular_component;;molecular_function;;molecular_function;;	CC:chloroplast envelope;;CC:integral component of membrane;;MF:ATPase activity, coupled to transmembrane movement of substances;;MF:ATP binding;;	------	------	------	------	COG1132	V:Defense mechanisms)	XP_010932244.1	ABC transporter B family member 26, chloroplastic [Elaeis guineensis])	sp|Q8RY46|AB26B_ARATH;;	ABC transporter B family member 26, chloroplastic OS=Arabidopsis thaliana OX=3702 GN=ABCB26 PE=1 SV=1;;	PF00664;;PF00005;;PF02463;;PF13191;;PF00004	ABC_membrane;;ABC_tran;;SMC_N;;AAA_16;;AAA	ABC transporter transmembrane region;;ABC transporter;;RecF/RecN/SMC N terminal domain;;AAA ATPase domain;;ATPase family associated with various cellular activities (AAA)
TRINITY_DN12100_c0_g2	707	------	------	------	------	------	------	------	------	------	------	------	------	------	------	------	------
TRINITY_DN28193_c0_g1	663	------	------	------	------	------	------	------	------	------	------	------	------	------	------	------	------
TRINITY_DN14610_c0_g1	293	GO:0006401;;GO:0005681;;GO:0016787;;GO:0004386;;GO:0003724;;GO:0005524;;GO:0003676;	biological_process;;cellular_component;;molecular_function;;molecular_function;;molecular_function;;molecular_function;;molecular_function;;	BP:RNA catabolic process;;CC:spliceosomal complex;;MF:hydrolase activity;;MF:helicase activity;;MF:RNA helicase activity;;MF:ATP binding;;MF:nucleic acid binding;;	K12854	SNRNP200, BRR2	map03040	Spliceosome)	COG1204	L:Replication, recombination and repair)	XP_010913855.1	DExH-box ATP-dependent RNA helicase DExH12 [Elaeis guineensis])	sp|Q9VUV9|U520_DROME;;	Putative U5 small nuclear ribonucleoprotein 200 kDa helicase OS=Drosophila melanogaster OX=7227 GN=;;	------	------	------
TRINITY_DN22958_c0_g1	347	------	------	------	------	------	------	------	------	------	------	------	------	------	------	------	------
TRINITY_DN16987_c0_g1	2105	GO:0016021;;GO:0005506;;GO:0016705;;GO:0004497;;GO:0020037;	cellular_component;;molecular_function;;molecular_function;;molecular_function;;molecular_function;;	CC:integral component of membrane;;MF:iron ion binding;;MF:oxidoreductase activity, acting on paired donors, with incorporation or reduction of molecular oxygen;;MF:monooxygenase activity;;MF:heme binding;;	------	------	------	------	COG2124	Q:Secondary metabolites biosynthesis, transport and catabolism)	XP_010934782.1	cytokinin hydroxylase [Elaeis guineensis])	sp|Q2QYH7|C14C2_ORYSJ;;	Cytochrome P450 714C2 OS=Oryza sativa subsp. japonica OX=39947 GN=CYP714C2 PE=2 SV=1;;	PF00067	p450	Cytochrome P450
TRINITY_DN10886_c0_g1	1053	GO:0006730;;GO:0035999;;GO:0005829;;GO:0004477;;GO:0004488;	biological_process;;biological_process;;cellular_component;;molecular_function;;molecular_function;;	BP:one-carbon metabolic process;;BP:tetrahydrofolate interconversion;;CC:cytosol;;MF:methenyltetrahydrofolate cyclohydrolase activity;;MF:methylenetetrahydrofolate dehydrogenas;;	------	------	------	------	COG0190	H:Coenzyme transport and metabolism)	XP_020100413.1	bifunctional protein FolD 1, mitochondrial-like [Ananas comosus])	sp|A2RVV7|FOLD1_ARATH;;	Bifunctional protein FolD 1, mitochondrial OS=Arabidopsis thaliana OX=3702 GN=FOLD1 PE=2 SV=1;;	PF02882;;PF00763	THF_DHG_CYH_C;;THF_DHG_CYH	Tetrahydrofolate dehydrogenase/cyclohydrolase, NAD(P)-binding domain;;Tetrahydrofolate dehydrogenase/cyclohydrolase, catalytic domain
TRINITY_DN9672_c0_g5	886	------	------	------	------	------	------	------	------	------	------	------	------	------	------	------	------
TRINITY_DN32723_c0_g1	238	------	------	------	------	------	------	------	------	------	------	------	------	------	------	------	------
TRINITY_DN9932_c0_g2	1127	------	------	------	------	------	------	------	ENOG410YIFP	S:Function unknown)	XP_010932772.1	FCS-Like Zinc finger 8 [Elaeis guineensis])	sp|Q8L471|FLZ8_ARATH;;	FCS-Like Zinc finger 8 OS=Arabidopsis thaliana OX=3702 GN=FLZ8 PE=1 SV=1;;	PF04570	zf-FLZ	zinc-finger of the FCS-type, C2-C2
TRINITY_DN41052_c0_g1	287	GO:0006869;;GO:0016021;;GO:0005829;;GO:0008289;	biological_process;;cellular_component;;cellular_component;;molecular_function;;	BP:lipid transport;;CC:integral component of membrane;;CC:cytosol;;MF:lipid binding;;	------	------	------	------	------	------	KAF9666115.1	hypothetical protein SADUNF_Sadunf16G0195100 [Salix dunnii])	------	------	------	------	------
TRINITY_DN691_c1_g2	616	GO:0016887;;GO:0005524;	molecular_function;;molecular_function;;	MF:ATPase activity;;MF:ATP binding;;	------	------	------	------	COG0464	O:Posttranslational modification, protein turnover, chaperones)	GFZ00945.1	AAA-type ATPase family protein [Actinidia rufa])	------	------	------	------	------
TRINITY_DN3693_c1_g1	828	GO:0006412;;GO:0005840;;GO:0003735;;GO:0046872;;GO:0019843;	biological_process;;cellular_component;;molecular_function;;molecular_function;;molecular_function;;	BP:translation;;CC:ribosome;;MF:structural constituent of ribosome;;MF:metal ion binding;;MF:rRNA binding;;	K02922	RP-L37e, RPL37	map03010	Ribosome)	COG2126	J:Translation, ribosomal structure and biogenesis)	KAG6497575.1	hypothetical protein ZIOFF_045476 [Zingiber officinale])	sp|Q8LEM8|RL373_ARATH;;	60S ribosomal protein L37-3 OS=Arabidopsis thaliana OX=3702 GN=RPL37C PE=3 SV=1;;	PF01907	Ribosomal_L37e	Ribosomal protein L37e
TRINITY_DN2403_c1_g1	3433	------	------	------	------	------	------	------	------	------	------	------	------	------	------	------	------
TRINITY_DN30468_c0_g1	222	------	------	------	------	------	------	------	------	------	------	------	------	------	------	------	------
TRINITY_DN11398_c0_g1	509	------	------	------	------	------	------	------	------	------	------	------	------	------	------	------	------
TRINITY_DN49014_c0_g1	312	------	------	------	------	------	------	------	------	------	------	------	------	------	------	------	------
TRINITY_DN45718_c0_g1	212	------	------	------	------	------	------	------	------	------	------	------	------	------	------	------	------
TRINITY_DN23388_c0_g2	271	GO:0000349;;GO:0071006;;GO:0046872;	biological_process;;cellular_component;;molecular_function;;	BP:generation of catalytic spliceosome for first transesterification step;;CC:U2-type catalytic step 1 spliceosome;;MF:metal ion binding;;	------	------	------	------	COG5134	S:Function unknown)	XP_024967383.1	coiled-coil domain-containing protein 94 [Cynara cardunculus var. scolymus])	sp|Q54WR5|YJU2_DICDI;;	Splicing factor YJU2 OS=Dictyostelium discoideum OX=44689 GN=yju2 PE=3 SV=1;;	PF04502	Saf4_Yju2	Saf4/Yju2 protein
TRINITY_DN17489_c0_g5	1266	------	------	------	------	------	------	------	------	------	------	------	------	------	------	------	------
TRINITY_DN34600_c2_g2	321	------	------	------	------	------	------	------	------	------	------	------	------	------	------	------	------
TRINITY_DN26123_c0_g2	218	GO:0019438;;GO:0032259;;GO:0008757;;GO:0008171;;GO:0008168;;GO:0046983;	biological_process;;biological_process;;molecular_function;;molecular_function;;molecular_function;;molecular_function;;	BP:aromatic compound biosynthetic process;;BP:methylation;;MF:S-adenosylmethionine-dependent methyltransferase activity;;MF:O-methyltransferase activity;;MF:methyltransferase activity;;MF:protein dimerization activity;;	K16040;K22588	ROMT;ASMT	map00380;;map00945	Tryptophan metabolism);;Stilbenoid, diarylheptanoid and gingerol biosynthesis)	ENOG410XS7T	S:Function unknown)	KAG8386837.1	hypothetical protein BUALT_Bualt03G0190600 [Buddleja alternifolia])	sp|B6VJS4|ROMT_VITVI;;	Trans-resveratrol di-O-methyltransferase OS=Vitis vinifera OX=29760 GN=ROMT PE=1 SV=2;;	PF08100	Dimerisation	Dimerisation domain
TRINITY_DN5874_c0_g1	1952	GO:0005737;;GO:0005634;;GO:0008270;	cellular_component;;cellular_component;;molecular_function;;	CC:cytoplasm;;CC:nucleus;;MF:zinc ion binding;;	K06874	K06874	------	------	COG1779	S:Function unknown)	XP_038970293.1	zinc finger protein ZPR1-like [Phoenix dactylifera])	sp|A9CB27|ZPR1_PAPAN;;	Zinc finger protein ZPR1 OS=Papio anubis OX=9555 GN=ZNF259 PE=3 SV=1;;	PF03367	zf-ZPR1	ZPR1 zinc-finger domain
TRINITY_DN16717_c0_g1	2934	GO:0005634;;GO:0004519;	cellular_component;;molecular_function;;	CC:nucleus;;MF:endonuclease activity;;	------	------	------	------	ENOG411033B	S:Function unknown)	CAG1864035.1	unnamed protein product [Musa acuminata subsp. malaccensis])	sp|F4KAF2|MORC4_ARATH;;	Protein MICRORCHIDIA 4 OS=Arabidopsis thaliana OX=3702 GN=MORC4 PE=1 SV=2;;	PF17942;;PF13589;;PF02518	Morc6_S5;;HATPase_c_3;;HATPase_c	Morc6 ribosomal protein S5 domain 2-like;;Histidine kinase-, DNA gyrase B-, and HSP90-like ATPase;;Histidine kinase-, DNA gyrase B-, and HSP90-like ATPase
TRINITY_DN10374_c0_g1	1116	GO:0009734;;GO:0005886;	biological_process;;cellular_component;;	BP:auxin-activated signaling pathway;;CC:plasma membrane;;	------	------	------	------	ENOG410YYWK	S:Function unknown)	XP_038987426.1	protein BIG GRAIN 1-like [Phoenix dactylifera])	------	------	------	------	------
TRINITY_DN21421_c0_g1	575	GO:0046872;;GO:0003723;;GO:0003677;	molecular_function;;molecular_function;;molecular_function;;	MF:metal ion binding;;MF:RNA binding;;MF:DNA binding;;	------	------	------	------	ENOG410YCDX	S:Function unknown)	KAG1338199.1	zinc finger CCCH domain-containing protein 53 [Cocos nucifera])	sp|Q0D3J9|C3H53_ORYSJ;;	Zinc finger CCCH domain-containing protein 53 OS=Oryza sativa subsp. japonica OX=39947 GN=Os07g0682400 PE=2 SV=1;;	------	------	------
TRINITY_DN13252_c0_g1	1433	------	------	------	------	------	------	------	------	------	------	------	------	------	------	------	------
TRINITY_DN18260_c0_g1	912	GO:0009738;;GO:0005634;;GO:0005886;	biological_process;;cellular_component;;cellular_component;;	BP:abscisic acid-activated signaling pathway;;CC:nucleus;;CC:plasma membrane;;	------	------	------	------	COG5038	S:Function unknown)	XP_010928845.1	protein C2-DOMAIN ABA-RELATED 4 [Elaeis guineensis])	sp|Q9LVH4|CAR4_ARATH;;	Protein C2-DOMAIN ABA-RELATED 4 OS=Arabidopsis thaliana OX=3702 GN=CAR4 PE=1 SV=1;;	PF00168	C2	C2 domain
TRINITY_DN48556_c0_g1	236	------	------	------	------	------	------	------	------	------	------	------	------	------	------	------	------
TRINITY_DN24577_c0_g1	221	------	------	------	------	------	------	------	------	------	------	------	------	------	------	------	------
TRINITY_DN25748_c0_g1	1196	------	------	------	------	------	------	------	------	------	------	------	------	------	------	------	------
TRINITY_DN8186_c0_g2	253	------	------	------	------	------	------	------	------	------	------	------	------	------	------	------	------
TRINITY_DN4569_c0_g1	511	------	------	------	------	------	------	------	ENOG410YA1H	S:Function unknown)	XP_009382241.1	PREDICTED: scarecrow-like protein 8 [Musa acuminata subsp. malaccensis])	sp|Q9FYR7|SCL8_ARATH;;	Scarecrow-like protein 8 OS=Arabidopsis thaliana OX=3702 GN=SCL8 PE=2 SV=1;;	PF03514	GRAS	GRAS domain family
TRINITY_DN5888_c0_g1	2467	GO:0006096;;GO:0004618;;GO:0008176;;GO:0005524;	biological_process;;molecular_function;;molecular_function;;molecular_function;;	BP:glycolytic process;;MF:phosphoglycerate kinase activity;;MF:tRN;;MF:ATP binding;;	K00927	PGK, pgk	map00010;;map00710	Glycolysis / Gluconeogenesis);;Carbon fixation in photosynthetic organisms)	COG0220	S:Function unknown)	XP_010907026.1	uncharacterized protein LOC105033802 isoform X1 [Elaeis guineensis])	sp|Q8YPR1|PGK_NOSS1;;	Phosphoglycerate kinase OS=Nostoc sp.;;	PF00162;;PF02390;;PF13847;;PF13649;;PF05175	PGK;;Methyltransf_4;;Methyltransf_31;;Methyltransf_25;;MTS	Phosphoglycerate kinase;;Putative methyltransferase;;Methyltransferase domain;;Methyltransferase domain;;Methyltransferase small domain
TRINITY_DN9143_c0_g1	3450	GO:0010205;;GO:0005634;;GO:0005829;;GO:0009507;;GO:0004252;	biological_process;;cellular_component;;cellular_component;;cellular_component;;molecular_function;;	BP:photoinhibition;;CC:nucleus;;CC:cytosol;;CC:chloroplast;;MF:serine-type endopeptidase activity;;	K22686	NMA111	------	------	COG0265	O:Posttranslational modification, protein turnover, chaperones)	XP_038983023.1	protease Do-like 7 isoform X2 [Phoenix dactylifera])	sp|Q8RY22|DEGP7_ARATH;;	Protease Do-like 7 OS=Arabidopsis thaliana OX=3702 GN=DEGP7 PE=2 SV=1;;	PF12812;;PF13365;;PF17820;;PF00595;;PF13180	PDZ_1;;Trypsin_2;;PDZ_6;;PDZ;;PDZ_2	PDZ-like domain;;Trypsin-like peptidase domain;;PDZ domain;;PDZ domain;;PDZ domain
TRINITY_DN15747_c0_g1	854	------	------	------	------	------	------	------	------	------	------	------	------	------	------	------	------
TRINITY_DN3735_c0_g1	1477	GO:0016021;	cellular_component;;	CC:integral component of membrane;;	------	------	------	------	ENOG410YEHD	S:Function unknown)	XP_010907119.1	protein trichome birefringence-like 36 [Elaeis guineensis])	sp|Q940H3|TBL36_ARATH;;	Protein trichome birefringence-like 36 OS=Arabidopsis thaliana OX=3702 GN=TBL36 PE=2 SV=1;;	PF13839;;PF14416	PC-Esterase;;PMR5N	GDSL/SGNH-like Acyl-Esterase family found in Pmr5 and Cas1p;;PMR5 N terminal Domain
TRINITY_DN25255_c0_g3	245	GO:0006885;;GO:0051225;;GO:0005737;;GO:0005880;;GO:0016021;;GO:0008017;;GO:0015385;	biological_process;;biological_process;;cellular_component;;cellular_component;;cellular_component;;molecular_function;;molecular_function;;	BP:regulation of pH;;BP:spindle assembly;;CC:cytoplasm;;CC:nuclear microtubule;;CC:integral component of membrane;;MF:microtubule binding;;MF:sodiu;;	------	------	------	------	ENOG410YI18	S:Function unknown)	CAD1839304.1	unnamed protein product [Ananas comosus var. bracteatus])	sp|Q5BPM6|QWRF6_ARATH;;	QWRF motif-containing protein 6 OS=Arabidopsis thaliana OX=3702 GN=QWRF6 PE=2 SV=1;;	PF04484	QWRF	QWRF family
TRINITY_DN13937_c0_g1	2764	GO:0005634;;GO:0004519;;GO:0008270;	cellular_component;;molecular_function;;molecular_function;;	CC:nucleus;;MF:endonuclease activity;;MF:zinc ion binding;;	------	------	------	------	ENOG411033B	S:Function unknown)	XP_020103045.1	MORC family CW-type zinc finger protein 4-like isoform X1 [Ananas comosus])	sp|Q14149|MORC3_HUMAN;;	MORC family CW-type zinc finger protein 3 OS=Homo sapiens OX=9606 GN=MORC3 PE=1 SV=3;;	PF13589;;PF17942;;PF07496;;PF02518	HATPase_c_3;;Morc6_S5;;zf-CW;;HATPase_c	Histidine kinase-, DNA gyrase B-, and HSP90-like ATPase;;Morc6 ribosomal protein S5 domain 2-like;;CW-type Zinc Finger;;Histidine kinase-, DNA gyrase B-, and HSP90-like ATPase
TRINITY_DN9995_c0_g1	280	GO:0003924;;GO:0005525;	molecular_function;;molecular_function;;	MF:GTPase activity;;MF:GTP binding;;	------	------	------	------	------	------	VVV79674.1	unnamed protein product, partial [Nymphaea colorata])	------	------	------	------	------
TRINITY_DN50191_c0_g1	247	------	------	------	------	------	------	------	------	------	------	------	------	------	------	------	------
TRINITY_DN1432_c0_g3	268	------	------	------	------	------	------	------	------	------	------	------	------	------	------	------	------
TRINITY_DN14801_c1_g1	660	------	------	------	------	------	------	------	ENOG410ZCA0	S:Function unknown)	PPD72548.1	hypothetical protein GOBAR_DD30548 [Gossypium barbadense])	------	------	------	------	------
TRINITY_DN27643_c0_g1	485	GO:0006952;;GO:0005524;;GO:0043531;	biological_process;;molecular_function;;molecular_function;;	BP:defense response;;MF:ATP binding;;MF:ADP binding;;	------	------	------	------	COG4886	S:Function unknown)	XP_039130682.1	disease resistance protein RPP8-like [Dioscorea cayenensis subsp. rotundata])	sp|Q71BG9|TM22_SOLLC;;	ToMV resistance protein Tm-;;	PF00931	NB-ARC	NB-ARC domain
TRINITY_DN13483_c0_g2	257	GO:0042545;;GO:0045490;;GO:0046910;;GO:0030599;;GO:0045330;;GO:0004857;	biological_process;;biological_process;;molecular_function;;molecular_function;;molecular_function;;molecular_function;;	BP:cell wall modification;;BP:pectin catabolic process;;MF:pectinesterase inhibitor activity;;MF:pectinesterase activity;;MF:aspartyl esterase activity;;MF:enzyme inhibitor activity;;	K01051	E3.1.1.11	map00040	Pentose and glucuronate interconversions)	COG4677	G:Carbohydrate transport and metabolism)	ONK63361.1	uncharacterized protein A4U43_C07F14250, partial [Asparagus officinalis])	sp|Q8RXK7|PME41_ARATH;;	Probable pectinesterase/pectinesterase inhibitor 41 OS=Arabidopsis thaliana OX=3702 GN=PME41 PE=2 SV=2;;	PF01095	Pectinesterase	Pectinesterase
TRINITY_DN2157_c0_g1	241	------	------	------	------	------	------	------	------	------	XP_020268261.1	uncharacterized protein LOC109843720 [Asparagus officinalis])	------	------	------	------	------
TRINITY_DN10591_c1_g3	737	------	------	------	------	------	------	------	------	------	------	------	------	------	------	------	------
TRINITY_DN9178_c1_g4	504	------	------	------	------	------	------	------	------	------	------	------	------	------	------	------	------
TRINITY_DN14592_c1_g2	339	------	------	------	------	------	------	------	------	------	------	------	------	------	------	------	------
TRINITY_DN11027_c1_g2	1277	GO:0007018;;GO:0005874;;GO:0008017;;GO:1990939;;GO:0005524;	biological_process;;cellular_component;;molecular_function;;molecular_function;;molecular_function;;	BP:microtubule-based movement;;CC:microtubule;;MF:microtubule binding;;MF:ATP-dependent microtubule motor activity;;MF:ATP binding;;	K10400	KIF15	------	------	COG5059	Z:Cytoskeleton)	OAY81493.1	Kinesin-like protein KIN12B [Ananas comosus])	sp|Q8L7Y8|KN12B_ARATH;;	Kinesin-like protein KIN-12B OS=Arabidopsis thaliana OX=3702 GN=KIN12B PE=1 SV=1;;	------	------	------
TRINITY_DN19294_c0_g3	531	GO:0016021;;GO:0005524;;GO:0043531;	cellular_component;;molecular_function;;molecular_function;;	CC:integral component of membrane;;MF:ATP binding;;MF:ADP binding;;	------	------	------	------	COG4886	S:Function unknown)	CAD1840970.1	unnamed protein product [Ananas comosus var. bracteatus])	------	------	PF12799	LRR_4	Leucine Rich repeats (2 copies)
TRINITY_DN45404_c0_g1	228	------	------	------	------	------	------	------	------	------	------	------	------	------	------	------	------
TRINITY_DN46412_c0_g1	251	------	------	------	------	------	------	------	------	------	------	------	------	------	------	------	------
TRINITY_DN4766_c0_g1	940	GO:0016021;;GO:0000139;;GO:0016757;	cellular_component;;cellular_component;;molecular_function;;	CC:integral component of membrane;;CC:Golgi membrane;;MF:transferase activity, transferring glycosyl groups;;	K05531	MNN10	map00513	Various types of N-glycan biosynthesis)	ENOG4110IRM	S:Function unknown)	XP_008794285.2	probable alpha-1,6-mannosyltransferase MNN10 [Phoenix dactylifera])	sp|O94622|YBKD_SCHPO;;	Uncharacterized alpha-1,2-galactosyltransferase C1289.13c OS=Schizosaccharomyces pombe;;	PF05637;;PF03314	Glyco_transf_34;;DUF273	galactosyl transferase GMA12/MNN10 family;;Protein of unknown function, DUF273
TRINITY_DN10942_c0_g6	433	------	------	------	------	------	------	------	------	------	------	------	------	------	------	------	------
TRINITY_DN12279_c0_g3	367	------	------	------	------	------	------	------	------	------	------	------	------	------	------	------	------
TRINITY_DN38454_c0_g1	246	------	------	------	------	------	------	------	------	------	------	------	------	------	------	------	------
TRINITY_DN7402_c0_g1	1035	GO:0044210;;GO:0006225;;GO:0005737;;GO:0005829;;GO:0033862;;GO:0005524;	biological_process;;biological_process;;cellular_component;;cellular_component;;molecular_function;;molecular_function;;	BP:'de novo' CTP biosynthetic process;;BP:UDP biosynthetic process;;CC:cytoplasm;;CC:cytosol;;MF:UMP kinase activity;;MF:ATP binding;;	------	------	------	------	COG0528	F:Nucleotide transport and metabolism)	XP_020253290.1	uncharacterized protein LOC109830448 isoform X1 [Asparagus officinalis])	sp|Q7VD61|PYRH_PROMA;;	Uridylate kinase OS=Prochlorococcus marinus;;	PF00696	AA_kinase	Amino acid kinase family
TRINITY_DN37085_c0_g2	284	------	------	------	------	------	------	------	------	------	------	------	------	------	------	------	------
TRINITY_DN18132_c0_g1	1346	------	------	------	------	------	------	------	------	------	------	------	------	------	------	------	------
TRINITY_DN26657_c0_g1	208	------	------	------	------	------	------	------	------	------	------	------	------	------	------	------	------
TRINITY_DN10989_c0_g2	203	------	------	------	------	------	------	------	------	------	------	------	------	------	------	------	------
TRINITY_DN27269_c0_g3	352	------	------	------	------	------	------	------	------	------	------	------	------	------	------	------	------
TRINITY_DN10128_c0_g1	917	------	------	------	------	------	------	------	------	------	------	------	------	------	------	------	------
TRINITY_DN47908_c0_g1	260	------	------	------	------	------	------	------	------	------	------	------	------	------	------	------	------
TRINITY_DN12081_c0_g1	1569	------	------	------	------	------	------	------	------	------	------	------	------	------	------	------	------
TRINITY_DN43878_c0_g1	295	------	------	------	------	------	------	------	------	------	------	------	------	------	------	------	------
TRINITY_DN30239_c1_g1	223	------	------	------	------	------	------	------	------	------	------	------	------	------	------	------	------
TRINITY_DN38428_c0_g2	223	------	------	------	------	------	------	------	------	------	------	------	------	------	------	------	------
TRINITY_DN37401_c0_g1	426	GO:0006260;;GO:0005634;;GO:0051539;;GO:0000166;;GO:0003887;;GO:0003676;;GO:0003677;;GO:0046872;	biological_process;;cellular_component;;molecular_function;;molecular_function;;molecular_function;;molecular_function;;molecular_function;;molecular_function;;	BP:DNA replication;;CC:nucleus;;MF:4 iron, 4 sulfur cluster binding;;MF:nucleotide binding;;MF:DNA-directed DNA polymerase activity;;MF:nucleic acid binding;;MF:DNA binding;;MF:metal ion binding;;	K02327	POLD1	map03430;;map03440;;map03410;;map03420;;map03030	Mismatch repair);;Homologous recombination);;Base excision repair);;Nucleotide excision repair);;DNA replication)	COG0417	L:Replication, recombination and repair)	CAD6251806.1	unnamed protein product [Miscanthus lutarioriparius])	sp|Q9LRE6|DPOD1_ORYSJ;;	DNA polymerase delta catalytic subunit OS=Oryza sativa subsp. japonica OX=39947 GN=POLD1 PE=2 SV=1;;	PF03104	DNA_pol_B_exo1	DNA polymerase family B, exonuclease domain
TRINITY_DN26229_c0_g1	1382	------	------	------	------	------	------	------	------	------	------	------	------	------	------	------	------
TRINITY_DN18038_c0_g2	312	------	------	------	------	------	------	------	------	------	------	------	------	------	------	------	------
TRINITY_DN41332_c0_g1	662	GO:0016746;	molecular_function;;	MF:transferase activity, transferring acyl groups;;	K22849	DGAT3	map00561	Glycerolipid metabolism)	ENOG410YJKE	S:Function unknown)	RVX22324.1	Diacylglycerol O-acyltransferase 3, cytosolic [Vitis vinifera])	------	------	------	------	------
TRINITY_DN38862_c2_g2	1003	GO:0003964;	molecular_function;;	MF:RNA-directed DNA polymerase activity;;	------	------	------	------	ENOG410Y65V;;ENOG410YADE;;ENOG4111K5V	S:Function unknown);;	RVX17371.1	putative ribonuclease H protein [Vitis vinifera])	------	------	PF13966	zf-RVT	zinc-binding in reverse transcriptase
TRINITY_DN37277_c0_g1	218	------	------	------	------	------	------	------	------	------	------	------	------	------	------	------	------
TRINITY_DN10760_c0_g1	541	------	------	------	------	------	------	------	------	------	------	------	------	------	------	------	------
TRINITY_DN10823_c0_g4	701	GO:0005634;;GO:0003700;;GO:0003677;	cellular_component;;molecular_function;;molecular_function;;	CC:nucleus;;MF:transcription factor activity, sequence-specific DNA binding;;MF:DNA binding;;	K09286	EREBP	------	------	ENOG410YM26	K:Transcription)	XP_008795185.2	dehydration-responsive element-binding protein 3-like [Phoenix dactylifera])	sp|Q9LYD3|DREB3_ARATH;;	Dehydration-responsive element-binding protein 3 OS=Arabidopsis thaliana OX=3702 GN=DREB3 PE=2 SV=1;;	PF00847	AP2	AP2 domain
TRINITY_DN13744_c0_g1	548	------	------	------	------	------	------	------	------	------	------	------	------	------	------	------	------
TRINITY_DN31820_c0_g1	300	GO:0004523;;GO:0003676;	molecular_function;;molecular_function;;	MF:RNA-DNA hybrid ribonuclease activity;;MF:nucleic acid binding;;	------	------	------	------	------	------	RXH94325.1	hypothetical protein DVH24_024009 [Malus domestica])	------	------	PF13456	RVT_3	Reverse transcriptase-like
TRINITY_DN28537_c0_g1	622	GO:0006886;;GO:0016192;;GO:0030117;;GO:0043231;	biological_process;;biological_process;;cellular_component;;cellular_component;;	BP:intracellular protein transport;;BP:vesicle-mediated transport;;CC:membrane coat;;CC:intracellular membrane-bounded organelle;;	K12394	AP1S1_2	------	------	COG5030	U:Intracellular trafficking, secretion, and vesicular transport)	XP_020600054.1	AP-1 complex subunit sigma-1 [Phalaenopsis equestris])	sp|Q8LEZ8|AP1S1_ARATH;;	AP-1 complex subunit sigma-1 OS=Arabidopsis thaliana OX=3702 GN=AAP19-1 PE=1 SV=1;;	PF01217	Clat_adaptor_s	Clathrin adaptor complex small chain
TRINITY_DN960_c0_g1	807	GO:0043447;;GO:0042761;;GO:0005783;;GO:0016021;;GO:0020037;;GO:0046872;	biological_process;;biological_process;;cellular_component;;cellular_component;;molecular_function;;molecular_function;;	BP:alkane biosynthetic process;;BP:very long-chain fatty acid biosynthetic process;;CC:endoplasmic reticulum;;CC:integral component of membrane;;MF:heme binding;;MF:metal ion binding;;	------	------	------	------	COG5274;;COG5274;;ENOG4111VHD	C:Energy production and conversion);;I:Lipid transport and metabolism);;S:Function unknown)	KAG1367716.1	cytochrome B5-like protein [Cocos nucifera])	sp|O22704|CYP5F_ARATH;;	Cytochrome B5-like protein OS=Arabidopsis thaliana OX=3702 GN=CB5LP PE=2 SV=1;;	PF00173	Cyt-b5	Cytochrome b5-like Heme/Steroid binding domain
TRINITY_DN621_c0_g2	559	------	------	------	------	------	------	------	------	------	------	------	------	------	------	------	------
TRINITY_DN11124_c0_g1	659	GO:0006310;;GO:0051321;;GO:0006281;;GO:0000724;;GO:0006289;;GO:0006260;;GO:0006268;;GO:0007004;;GO:0005634;;GO:0005662;;GO:0043047;;GO:0003677;;GO:0046872;;GO:0003684;	biological_process;;biological_process;;biological_process;;biological_process;;biological_process;;biological_process;;biological_process;;biological_process;;cellular_component;;cellular_component;;molecular_function;;molecular_function;;molecular_function;;molecular_function;;	BP:DNA recombination;;BP:meiotic cell cycle;;BP:DNA repair;;BP:double-strand break repair via homologous recombination;;BP:nucleotide-excision repair;;BP:DNA replication;;BP:DNA unwinding involved in DNA replication;;BP:telomere maintenance via telomerase;;CC:nucleus;;CC:DNA replication factor A complex;;MF:single-stranded telomeric DNA binding;;MF:DNA binding;;MF:metal ion binding;;MF:damaged DN…	------	------	------	------	COG1599	L:Replication, recombination and repair)	PIA43155.1	hypothetical protein AQUCO_02000529v1 [Aquilegia coerulea])	sp|Q9SKI4|RFA1A_ARATH;;	Replication protein A 70 kDa DNA-binding subunit A OS=Arabidopsis thaliana OX=3702 GN=RPA1A PE=1 SV=1;;	PF08646	Rep_fac-A_C	Replication factor-A C terminal domain
TRINITY_DN4391_c0_g1	838	GO:0006412;;GO:0005840;;GO:0003735;	biological_process;;cellular_component;;molecular_function;;	BP:translation;;CC:ribosome;;MF:structural constituent of ribosome;;	K19032	PSRP3	------	------	ENOG4111VGA	J:Translation, ribosomal structure and biogenesis)	XP_008778526.1	30S ribosomal protein 3, chloroplastic isoform X2 [Phoenix dactylifera])	sp|P82412|RRP3_SPIOL;;	30S ribosomal protein 3, chloroplastic OS=Spinacia oleracea OX=3562 GN=PSRP3 PE=1 SV=1;;	PF04839	PSRP-3_Ycf65	Plastid and cyanobacterial ribosomal protein (PSRP-3 / Ycf65)
TRINITY_DN41532_c0_g1	305	------	------	------	------	------	------	------	------	------	------	------	------	------	------	------	------
TRINITY_DN26449_c0_g4	261	------	------	------	------	------	------	------	------	------	------	------	------	------	------	------	------
TRINITY_DN47103_c0_g1	239	------	------	------	------	------	------	------	------	------	------	------	------	------	------	------	------
TRINITY_DN41279_c0_g1	471	------	------	------	------	------	------	------	------	------	------	------	------	------	------	------	------
TRINITY_DN8849_c0_g2	1011	------	------	------	------	------	------	------	ENOG4111VSH	S:Function unknown)	XP_010936944.1	stress-response A/B barrel domain-containing protein UP3 [Elaeis guineensis])	sp|Q9SIP1|UP3_ARATH;;	Stress-response A/B barrel domain-containing protein UP3 OS=Arabidopsis thaliana OX=3702 GN=UP3 PE=1 SV=1;;	PF07876	Dabb	Stress responsive A/B Barrel Domain
TRINITY_DN1849_c2_g1	1076	------	------	------	------	------	------	------	------	------	------	------	------	------	------	------	------
TRINITY_DN9305_c0_g1	1140	GO:0005634;;GO:0016021;;GO:0046872;;GO:0003677;	cellular_component;;cellular_component;;molecular_function;;molecular_function;;	CC:nucleus;;CC:integral component of membrane;;MF:metal ion binding;;MF:DNA binding;;	------	------	------	------	ENOG4110DQF	S:Function unknown)	XP_020268251.1	squamosa promoter-binding-like protein 15 isoform X2 [Asparagus officinalis])	sp|A2YX04|SPL15_ORYSI;;	Squamosa promoter-binding-like protein 15 OS=Oryza sativa subsp. indica OX=39946 GN=SPL15 PE=2 SV=1;;	------	------	------
TRINITY_DN16227_c0_g2	1691	GO:0016021;	cellular_component;;	CC:integral component of membrane;;	------	------	------	------	ENOG4111Y30	S:Function unknown)	KAG1371098.1	protein CLT1, chloroplastic [Cocos nucifera])	sp|Q058P6|CLT1_ARATH;;	Protein CLT1, chloroplastic OS=Arabidopsis thaliana OX=3702 GN=CLT1 PE=2 SV=1;;	PF08627	CRT-like	CRT-like, chloroquine-resistance transporter-like
TRINITY_DN15416_c0_g1	1623	GO:0006633;;GO:0009507;;GO:0031177;	biological_process;;cellular_component;;molecular_function;;	BP:fatty acid biosynthetic process;;CC:chloroplast;;MF:phosphopantetheine binding;;	------	------	------	------	COG0236	I:Lipid transport and metabolism)	KAG1371219.1	acyl carrier protein 1, chloroplastic [Cocos nucifera])	sp|P52414|ACP4_CUPLA;;	Acyl carrier protein 4, chloroplastic OS=Cuphea lanceolata OX=3930 GN=ACL1 PE=3 SV=1;;	PF00550	PP-binding	Phosphopantetheine attachment site
TRINITY_DN4475_c0_g1	1498	GO:0042546;;GO:0071555;;GO:0010411;;GO:0005618;;GO:0048046;;GO:0016762;;GO:0004553;	biological_process;;biological_process;;biological_process;;cellular_component;;cellular_component;;molecular_function;;molecular_function;;	BP:cell wall biogenesis;;BP:cell wall organization;;BP:xyloglucan metabolic process;;CC:cell wall;;CC:apoplast;;MF:xylogluca;;MF:hydrolase activity, hydrolyzing O-glycosyl compounds;;	K08235	E2.4.1.207	------	------	COG2273;;ENOG410YZBK;;ENOG4111G24	G:Carbohydrate transport and metabolism);;S:Function unknown);;G:Carbohydrate transport and metabolism)	XP_010911228.2	probable xyloglucan endotransglucosylase/hydrolase protein 27 [Elaeis guineensis])	sp|Q38909|XTH28_ARATH;;	Probable xyloglucan endotransglucosylase/hydrolase protein 28 OS=Arabidopsis thaliana OX=3702 GN=XTH28 PE=2 SV=1;;	PF00722;;PF06955	Glyco_hydro_16;;XET_C	Glycosyl hydrolases family 16;;Xyloglucan endo-transglycosylase (XET) C-terminus
TRINITY_DN7305_c1_g1	912	GO:0046148;;GO:0046872;;GO:0004097;	biological_process;;molecular_function;;molecular_function;;	BP:pigment biosynthetic process;;MF:metal ion binding;;MF:catechol oxidase activity;;	K00422	E1.10.3.1	map00950;;map00350	Isoquinoline alkaloid biosynthesis);;Tyrosine metabolism)	ENOG410XSH6	S:Function unknown)	ART33471.1	polyphenol oxidase [Lilium regale])	sp|P43309|PPO_MALDO;;	Polyphenol oxidase, chloroplastic OS=Malus domestica OX=3750 PE=1 SV=1;;	PF12143;;PF12142	PPO1_KFDV;;PPO1_DWL	Protein of unknown function (DUF_B2219);;Polyphenol oxidase middle domain
TRINITY_DN19733_c0_g1	1259	GO:0019853;;GO:0005829;;GO:0010349;;GO:0047834;;GO:0016491;	biological_process;;cellular_component;;molecular_function;;molecular_function;;molecular_function;;	BP:L-ascorbic acid biosynthetic process;;CC:cytosol;;MF:L-galactose dehydrogenase activity;;MF:D-threo-aldose 1-dehydrogenase activity;;MF:oxidoreductase activity;;	K17744	GalDH	map00053	Ascorbate and aldarate metabolism)	COG0667	C:Energy production and conversion)	XP_009394298.1	PREDICTED: L-galactose dehydrogenase [Musa acuminata subsp. malaccensis])	sp|O81884|GALDH_ARATH;;	L-galactose dehydrogenase OS=Arabidopsis thaliana OX=3702 GN=LGALDH PE=1 SV=1;;	PF00248	Aldo_ket_red	Aldo/keto reductase family
TRINITY_DN10566_c0_g1	1078	GO:0016740;	molecular_function;;	MF:transferase activity;;	------	------	------	------	ENOG410XURE	S:Function unknown)	KAG6481715.1	hypothetical protein ZIOFF_058334 [Zingiber officinale])	------	------	PF10197	Cir_N	N-terminal domain of CBF1 interacting co-repressor CIR
TRINITY_DN49975_c0_g1	211	------	------	------	------	------	------	------	------	------	------	------	------	------	------	------	------
TRINITY_DN24273_c0_g1	495	------	------	------	------	------	------	------	------	------	------	------	------	------	------	------	------
TRINITY_DN34408_c0_g1	324	GO:0005634;	cellular_component;;	CC:nucleus;;	K13150	COIL, CLN80	------	------	ENOG411185B;;ENOG410ZKQA	S:Function unknown);;	RWW39558.1	hypothetical protein BHE74_00055100 [Ensete ventricosum])	------	------	------	------	------
TRINITY_DN3107_c0_g1	1681	GO:0008482;;GO:0030151;;GO:0016491;	molecular_function;;molecular_function;;molecular_function;;	MF:sulfite oxidase activity;;MF:molybdenum ion binding;;MF:oxidoreductase activity;;	K00387	SUOX	map00920	Sulfur metabolism)	COG2041	S:Function unknown)	XP_008775307.2	sulfite oxidase-like [Phoenix dactylifera])	sp|Q9S850|SUOX_ARATH;;	Sulfite oxidase OS=Arabidopsis thaliana OX=3702 GN=SOX PE=1 SV=1;;	PF00174;;PF03404	Oxidored_molyb;;Mo-co_dimer	Oxidoreductase molybdopterin binding domain;;Mo-co oxidoreductase dimerisation domain
TRINITY_DN50783_c0_g1	205	------	------	------	------	------	------	------	------	------	------	------	------	------	------	------	------
TRINITY_DN36386_c0_g1	347	GO:0016021;;GO:0005774;;GO:0042626;;GO:0005524;	cellular_component;;cellular_component;;molecular_function;;molecular_function;;	CC:integral component of membrane;;CC:vacuolar membrane;;MF:ATPase activity, coupled to transmembrane movement of substances;;MF:ATP binding;;	K05643	ABCA3	map02010	ABC transporters)	COG1131	V:Defense mechanisms)	XP_038980608.1	ABC transporter A family member 1-like [Phoenix dactylifera])	sp|Q84M24|AB1A_ARATH;;	ABC transporter A family member 1 OS=Arabidopsis thaliana OX=3702 GN=ABCA1 PE=2 SV=2;;	------	------	------
TRINITY_DN9351_c0_g1	1459	GO:0016021;	cellular_component;;	CC:integral component of membrane;;	------	------	------	------	ENOG410XWTZ	S:Function unknown)	XP_010935319.1	protein trichome birefringence-like 12 isoform X1 [Elaeis guineensis])	sp|Q9FGE9|TBL12_ARATH;;	Protein trichome birefringence-like 12 OS=Arabidopsis thaliana OX=3702 GN=TBL12 PE=2 SV=1;;	PF13839;;PF14416	PC-Esterase;;PMR5N	GDSL/SGNH-like Acyl-Esterase family found in Pmr5 and Cas1p;;PMR5 N terminal Domain
TRINITY_DN21511_c0_g1	453	------	------	------	------	------	------	------	------	------	------	------	------	------	------	------	------
TRINITY_DN41227_c0_g1	261	------	------	------	------	------	------	------	------	------	XP_026452420.1	F-box protein At3g07870-like [Papaver somniferum])	------	------	------	------	------
TRINITY_DN34914_c0_g1	221	------	------	------	------	------	------	------	------	------	------	------	------	------	------	------	------
TRINITY_DN4063_c0_g1	1882	GO:0016021;;GO:0005506;;GO:0016705;;GO:0004497;;GO:0020037;	cellular_component;;molecular_function;;molecular_function;;molecular_function;;molecular_function;;	CC:integral component of membrane;;MF:iron ion binding;;MF:oxidoreductase activity, acting on paired donors, with incorporation or reduction of molecular oxygen;;MF:monooxygenase activity;;MF:heme binding;;	------	------	------	------	COG2124	Q:Secondary metabolites biosynthesis, transport and catabolism)	APU50913.1	premnaspirodiene oxygenase [Fritillaria cirrhosa])	sp|A6YIH8|C7D55_HYOMU;;	Premnaspirodiene oxygenase OS=Hyoscyamus muticus OX=35626 GN=CYP71D55 PE=1 SV=1;;	PF00067	p450	Cytochrome P450
TRINITY_DN46448_c0_g1	342	------	------	------	------	------	------	------	------	------	------	------	------	------	------	------	------
TRINITY_DN47622_c0_g1	248	------	------	------	------	------	------	------	------	------	------	------	------	------	------	------	------
TRINITY_DN38797_c0_g1	902	GO:0051301;;GO:0007094;;GO:0005737;;GO:0005634;;GO:0005654;;GO:0000776;	biological_process;;biological_process;;cellular_component;;cellular_component;;cellular_component;;cellular_component;;	BP:cell division;;BP:mitotic spindle assembly checkpoint;;CC:cytoplasm;;CC:nucleus;;CC:nucleoplasm;;CC:kinetochore;;	K02537	MAD2	------	------	ENOG410XSD7	S:Function unknown)	XP_010912855.1	mitotic spindle checkpoint protein MAD2 [Elaeis guineensis])	sp|Q9XFH3|MAD2_MAIZE;;	Mitotic spindle checkpoint protein MAD2 OS=Zea mays OX=4577 GN=MAD2 PE=2 SV=1;;	PF02301;;PF18173	HORMA;;bacHORMA_2	HORMA domain;;Bacterial HORMA domain 2
TRINITY_DN32030_c0_g1	330	------	------	------	------	------	------	------	------	------	------	------	------	------	------	------	------
TRINITY_DN11678_c1_g1	509	------	------	------	------	------	------	------	ENOG410ZHKU	S:Function unknown)	XP_008784402.2	uncharacterized protein LOC103703354 [Phoenix dactylifera])	------	------	------	------	------
TRINITY_DN19111_c0_g1	457	------	------	------	------	------	------	------	------	------	------	------	------	------	------	------	------
TRINITY_DN50587_c0_g1	287	------	------	------	------	------	------	------	------	------	------	------	------	------	------	------	------
TRINITY_DN516_c2_g3	1178	GO:0046872;;GO:0051213;	molecular_function;;molecular_function;;	MF:metal ion binding;;MF:dioxygenase activity;;	------	------	------	------	COG3491	S:Function unknown)	XP_010913592.1	probable inactive 2-oxoglutarate-dependent dioxygenase AOP2 [Elaeis guineensis])	sp|A0A0N9HQ36|2ODD_SINHE;;	Deoxypodophyllotoxin synthase OS=Sinopodophyllum hexandrum OX=93608 GN=2-ODD PE=1 SV=1;;	PF03171;;PF14226	2OG-FeII_Oxy;;DIOX_N	2OG-Fe(II) oxygenase superfamily;;non-haem dioxygenase in morphine synthesis N-terminal
TRINITY_DN19018_c0_g1	376	------	------	------	------	------	------	------	------	------	------	------	------	------	------	------	------
TRINITY_DN35990_c0_g1	388	GO:0009725;;GO:0016021;;GO:0038023;	biological_process;;cellular_component;;molecular_function;;	BP:response to hormone;;CC:integral component of membrane;;MF:signaling receptor activity;;	K07297	ADIPOR	------	------	COG1272	S:Function unknown)	KAG1342131.1	putative Heptahelical transmembrane protein 4 [Cocos nucifera])	sp|Q9SZG0|HHP4_ARATH;;	Heptahelical transmembrane protein 4 OS=Arabidopsis thaliana OX=3702 GN=HHP4 PE=2 SV=1;;	PF03006	HlyIII	Haemolysin-III related
TRINITY_DN39958_c0_g2	1149	------	------	------	------	------	------	------	------	------	------	------	------	------	------	------	------
TRINITY_DN34596_c0_g3	809	------	------	------	------	------	------	------	------	------	------	------	------	------	------	------	------
TRINITY_DN12722_c0_g2	1662	GO:0006629;;GO:0016021;;GO:0016627;	biological_process;;cellular_component;;molecular_function;;	BP:lipid metabolic process;;CC:integral component of membrane;;MF:oxidoreductase activity, acting on the CH-CH group of donors;;	------	------	------	------	------	------	PRQ53057.1	putative pentatricopeptide [Rosa chinensis])	sp|Q9LR67|PPR9_ARATH;;	Pentatricopeptide repeat-containing protein At1g03560, mitochondrial OS=Arabidopsis thaliana OX=3702 GN=At1g03560 PE=2 SV=1;;	------	------	------
TRINITY_DN873_c0_g1	2589	GO:0006896;;GO:0032456;;GO:0042147;;GO:0015031;;GO:0005794;;GO:0000938;;GO:0005829;;GO:0019905;	biological_process;;biological_process;;biological_process;;biological_process;;cellular_component;;cellular_component;;cellular_component;;molecular_function;;	BP:Golgi to vacuole transport;;BP:endocytic recycling;;BP:retrograde transport, endosome to Golgi;;BP:protein transport;;CC:Golgi apparatus;;CC:GARP complex;;CC:cytosol;;MF:syntaxin binding;;	K20298	VPS52	------	------	ENOG410XNZ1	U:Intracellular trafficking, secretion, and vesicular transport)	XP_010940364.1	vacuolar protein sorting-associated protein 52 A isoform X1 [Elaeis guineensis])	sp|Q94KD3|VP52A_ARATH;;	Vacuolar protein sorting-associated protein 52 A OS=Arabidopsis thaliana OX=3702 GN=VPS52 PE=1 SV=1;;	PF04129;;PF09763	Vps52;;Sec3_C	Vps52 / Sac2 family;;Exocyst complex component Sec3
TRINITY_DN32361_c0_g3	461	------	------	------	------	------	------	------	------	------	------	------	------	------	------	------	------
TRINITY_DN14374_c0_g2	358	------	------	------	------	------	------	------	------	------	------	------	------	------	------	------	------
TRINITY_DN18755_c0_g4	280	GO:0006614;;GO:0005786;;GO:0048500;;GO:0003924;;GO:0008312;;GO:0005525;	biological_process;;cellular_component;;cellular_component;;molecular_function;;molecular_function;;molecular_function;;	BP:SRP-dependent cotranslational protein targeting to membrane;;CC:signal recognition particle, endoplasmic reticulum targeting;;CC:signal recognition particle;;MF:GTPase activity;;MF:7S RNA binding;;MF:GTP binding;;	K03106	SRP54, ffh	map03060	Protein export)	COG0541	U:Intracellular trafficking, secretion, and vesicular transport)	KDO48631.1	hypothetical protein CISIN_1g011010mg [Citrus sinensis])	sp|P49967|SR543_ARATH;;	Signal recognition particle 54 kDa protein 3 OS=Arabidopsis thaliana OX=3702 GN=SRP-54C PE=2 SV=2;;	PF00448	SRP54	SRP54-type protein, GTPase domain
TRINITY_DN17086_c0_g1	914	------	------	------	------	------	------	------	------	------	------	------	------	------	------	------	------
TRINITY_DN42850_c0_g1	265	------	------	------	------	------	------	------	------	------	------	------	------	------	------	------	------
TRINITY_DN20604_c2_g1	386	GO:0005576;	cellular_component;;	CC:extracellular region;;	------	------	------	------	ENOG4111WS9	S:Function unknown)	CAB3467632.1	unnamed protein product [Digitaria exilis])	------	------	PF13883	Pyrid_oxidase_2	Pyridoxamine 5'-phosphate oxidase
TRINITY_DN42236_c0_g1	362	------	------	------	------	------	------	------	------	------	------	------	------	------	------	------	------
TRINITY_DN22114_c0_g1	233	------	------	------	------	------	------	------	------	------	------	------	------	------	------	------	------
TRINITY_DN47275_c0_g1	316	------	------	------	------	------	------	------	ENOG410XNMM	S:Function unknown)	------	------	sp|Q17459|CO145_CAEEL;;	Putative cuticle collagen 145 OS=Caenorhabditis elegans OX=6239 GN=col-145 PE=3 SV=2;;	PF01484	Col_cuticle_N	Nematode cuticle collagen N-terminal domain
TRINITY_DN41746_c0_g1	351	------	------	------	------	------	------	------	------	------	------	------	------	------	------	------	------
TRINITY_DN20789_c0_g1	403	------	------	------	------	------	------	------	------	------	------	------	------	------	------	------	------
TRINITY_DN8243_c0_g2	621	GO:0019676;;GO:0097054;;GO:0006541;;GO:0006537;;GO:0015930;;GO:0050660;;GO:0051538;;GO:0016040;;GO:0010181;;GO:0005506;;GO:0046872;;GO:0016491;	biological_process;;biological_process;;biological_process;;biological_process;;molecular_function;;molecular_function;;molecular_function;;molecular_function;;molecular_function;;molecular_function;;molecular_function;;molecular_function;;	BP:ammonia assimilation cycle;;BP:L-glutamate biosynthetic process;;BP:glutamine metabolic process;;BP:glutamate biosynthetic process;;MF:glutamate synthase activity;;MF:flavin adenine dinucleotide binding;;MF:3 iron, 4 sulfur cluster binding;;MF:glutamate synthas;;MF:FMN binding;;MF:iron ion binding;;MF:metal ion binding;;MF:oxidoreductase activity;;	------	------	------	------	COG0067	E:Amino acid transport and metabolism)	XP_020259441.1	glutamate synthase 1 [NADH], chloroplastic-like isoform X2 [Asparagus officinalis])	sp|Q9LV03|GLUT1_ARATH;;	Glutamate synthase 1 [NADH], chloroplastic OS=Arabidopsis thaliana OX=3702 GN=GLT1 PE=1 SV=2;;	------	------	------
TRINITY_DN2906_c1_g2	250	GO:0016567;;GO:0016021;	biological_process;;cellular_component;;	BP:protein ubiquitination;;CC:integral component of membrane;;	------	------	------	------	ENOG41121N2	O:Posttranslational modification, protein turnover, chaperones)	XP_010921645.1	RING-H2 finger protein ATL64-like [Elaeis guineensis])	sp|Q9LRB7|EL5_ORYSJ;;	E3 ubiquitin-protein ligase EL5 OS=Oryza sativa subsp. japonica OX=39947 GN=EL5.1 PE=1 SV=1;;	PF13639;;PF17123;;PF13923;;PF00097;;PF13445;;PF14634;;PF12678;;PF13920;;PF12861;;PF14447;;PF14446	zf-RING_2;;zf-RING_11;;zf-C3HC4_2;;zf-C3HC4;;zf-RING_UBOX;;zf-RING_5;;zf-rbx1;;zf-C3HC4_3;;zf-ANAPC11;;Prok-RING_4;;Prok-RING_1	Ring finger domain;;RING-like zinc finger;;Zinc finger, C3HC4 type (RING finger);;Zinc finger, C3HC4 type (RING finger);;RING-type zinc-finger;;zinc-RING finger domain;;RING-H2 zinc finger domain;;Zinc finger, C3HC4 type (RING finger);;Anaphase-promoting complex subunit 11 RING-H2 finger;;Prokaryotic RING finger family 4;;Prokaryotic RING finger family 1
TRINITY_DN46310_c0_g1	245	------	------	------	------	------	------	------	------	------	------	------	------	------	------	------	------
TRINITY_DN49509_c0_g1	204	GO:0016301;;GO:0106311;;GO:0005524;;GO:0106310;	molecular_function;;deleted;;molecular_function;;deleted;;	MF:kinase activity;;MF:old GO;;MF:ATP binding;;MF:old GO;;	K08874	TRRAP	------	------	COG5032;;COG5032;;COG5032;;COG5032;;COG5032	B:Chromatin structure and dynamics);;D:Cell cycle control, cell division, chromosome partitioning);;L:Replication, recombination and repair);;T:Signal transduction mechanisms);;U:Intracellular trafficking, secretion, and vesicular transport)	ONK62905.1	uncharacterized protein A4U43_C07F9340 [Asparagus officinalis])	------	------	------	------	------
TRINITY_DN42426_c0_g1	260	GO:0006952;;GO:0009607;;GO:0016021;;GO:0005516;	biological_process;;biological_process;;cellular_component;;molecular_function;;	BP:defense response;;BP:response to biotic stimulus;;CC:integral component of membrane;;MF:calmodulin binding;;	------	------	------	------	------	------	KAF6136153.1	hypothetical protein GIB67_001562, partial [Kingdonia uniflora])	sp|O49621|MLO1_ARATH;;	MLO-like protein 1 OS=Arabidopsis thaliana OX=3702 GN=MLO1 PE=1 SV=1;;	PF03094	Mlo	Mlo family
TRINITY_DN13614_c0_g1	300	------	------	------	------	------	------	------	------	------	------	------	------	------	------	------	------
TRINITY_DN37480_c0_g1	230	------	------	------	------	------	------	------	------	------	------	------	------	------	------	------	------
TRINITY_DN32211_c0_g1	225	------	------	------	------	------	------	------	------	------	------	------	------	------	------	------	------
TRINITY_DN10203_c0_g2	205	GO:0005829;;GO:0016831;;GO:0000287;;GO:0030976;;GO:0004737;	cellular_component;;molecular_function;;molecular_function;;molecular_function;;molecular_function;;	CC:cytosol;;MF:carboxy-lyase activity;;MF:magnesium ion binding;;MF:thiamine pyrophosphate binding;;MF:pyruvate decarboxylase activity;;	K01568	PDC, pdc	map00010	Glycolysis / Gluconeogenesis)	COG3961;;COG3961	G:Carbohydrate transport and metabolism);;H:Coenzyme transport and metabolism)	KAG5517011.1	hypothetical protein RHGRI_037677 [Rhododendron griersonianum])	sp|A2Y5L9|PDC1_ORYSI;;	Pyruvate decarboxylase 1 OS=Oryza sativa subsp. indica OX=39946 GN=PDC1 PE=2 SV=1;;	------	------	------
TRINITY_DN49988_c0_g1	214	------	------	------	------	------	------	------	------	------	------	------	------	------	------	------	------
TRINITY_DN1404_c0_g2	263	------	------	------	------	------	------	------	------	------	------	------	------	------	------	------	------
TRINITY_DN11446_c0_g2	531	------	------	------	------	------	------	------	------	------	------	------	------	------	------	------	------
TRINITY_DN42558_c0_g1	315	------	------	------	------	------	------	------	------	------	------	------	------	------	------	------	------
TRINITY_DN31931_c1_g1	686	------	------	------	------	------	------	------	------	------	------	------	------	------	------	------	------
TRINITY_DN40631_c0_g2	213	------	------	------	------	------	------	------	------	------	------	------	------	------	------	------	------
TRINITY_DN14038_c0_g1	513	GO:0009733;;GO:0006625;;GO:0016560;;GO:0015031;;GO:0005737;;GO:0005778;;GO:0005829;;GO:0016020;;GO:0005052;	biological_process;;biological_process;;biological_process;;biological_process;;cellular_component;;cellular_component;;cellular_component;;cellular_component;;molecular_function;;	BP:response to auxin;;BP:protein targeting to peroxisome;;BP:protein import into peroxisome matrix, docking;;BP:protein transport;;CC:cytoplasm;;CC:peroxisomal membrane;;CC:cytosol;;CC:membrane;;MF:peroxisome matrix targeting signal-1 binding;;	K13342	PEX5, PXR1	map04146	Peroxisome)	ENOG410XQ6Q	O:Posttranslational modification, protein turnover, chaperones)	RVW60741.1	Peroxisome biogenesis protein 5 [Vitis vinifera])	sp|Q9FMA3|PEX5_ARATH;;	Peroxisome biogenesis protein 5 OS=Arabidopsis thaliana OX=3702 GN=PEX5 PE=1 SV=1;;	------	------	------
TRINITY_DN28197_c0_g1	292	------	------	------	------	------	------	------	ENOG410YJ5A	S:Function unknown)	XP_010919601.1	uncharacterized protein LOC105043663 isoform X3 [Elaeis guineensis])	------	------	------	------	------
TRINITY_DN23714_c0_g2	519	------	------	------	------	------	------	------	------	------	------	------	------	------	------	------	------
TRINITY_DN9868_c0_g1	1121	GO:0005634;;GO:0003680;	cellular_component;;molecular_function;;	CC:nucleus;;MF:AT DNA binding;;	------	------	------	------	ENOG4111IXN;;ENOG41107DN	S:Function unknown);;	XP_038975081.1	AT-hook motif nuclear-localized protein 10-like isoform X2 [Phoenix dactylifera])	sp|O22812|AHL10_ARATH;;	AT-hook motif nuclear-localized protein 10 OS=Arabidopsis thaliana OX=3702 GN=AHL10 PE=1 SV=2;;	PF03479	PCC	Plants and Prokaryotes Conserved (PCC) domain
TRINITY_DN22538_c0_g1	562	------	------	------	------	------	------	------	------	------	------	------	------	------	------	------	------
TRINITY_DN34897_c0_g1	1559	------	------	------	------	------	------	------	------	------	------	------	------	------	------	------	------
TRINITY_DN39389_c0_g3	239	------	------	------	------	------	------	------	------	------	------	------	------	------	------	------	------
TRINITY_DN4017_c0_g2	278	GO:0006559;;GO:0009800;;GO:0005737;;GO:0016841;;GO:0045548;;GO:0016746;	biological_process;;biological_process;;cellular_component;;molecular_function;;molecular_function;;molecular_function;;	BP:L-phenylalanine catabolic process;;BP:cinnamic acid biosynthetic process;;CC:cytoplasm;;MF:ammonia-lyase activity;;MF:phenylalanine ammonia-lyase activity;;MF:transferase activity, transferring acyl groups;;	K10775	PAL	map00940;;map00360	Phenylpropanoid biosynthesis);;Phenylalanine metabolism)	COG2986	E:Amino acid transport and metabolism)	XP_010261982.1	PREDICTED: phenylalanine ammonia-lyase-like [Nelumbo nucifera])	------	------	------	------	------
TRINITY_DN30915_c0_g1	294	------	------	------	------	------	------	------	------	------	------	------	------	------	------	------	------
TRINITY_DN7097_c0_g1	1449	GO:0003676;	molecular_function;;	MF:nucleic acid binding;;	------	------	------	------	ENOG410ZICF;;ENOG410ZJS2	S:Function unknown);;	XP_010909706.1	cAMP-regulated phosphoprotein 21 [Elaeis guineensis])	sp|Q15032|R3HD1_HUMAN;;	R3H domain-containing protein 1 OS=Homo sapiens OX=9606 GN=R3HDM1 PE=1 SV=3;;	PF01424;;PF12752	R3H;;SUZ	R3H domain;;SUZ domain
TRINITY_DN10359_c0_g1	1293	GO:0009718;;GO:0015995;;GO:0009658;;GO:0006355;;GO:0009641;;GO:0009640;;GO:0016607;;GO:0005634;;GO:0000976;;GO:0008270;	biological_process;;biological_process;;biological_process;;biological_process;;biological_process;;biological_process;;cellular_component;;cellular_component;;molecular_function;;molecular_function;;	BP:anthocyanin-containing compound biosynthetic process;;BP:chlorophyll biosynthetic process;;BP:chloroplast organization;;BP:regulation of transcription, DNA-templated;;BP:shade avoidance;;BP:photomorphogenesis;;CC:nuclear speck;;CC:nucleus;;MF:transcription regulatory region sequence-specific DNA binding;;MF:zinc ion binding;;	------	------	------	------	ENOG4111N7S	S:Function unknown)	XP_008794150.1	B-box zinc finger protein 22 [Phoenix dactylifera])	sp|Q9SYM2|BBX22_ARATH;;	B-box zinc finger protein 22 OS=Arabidopsis thaliana OX=3702 GN=BBX22 PE=1 SV=2;;	PF00643	zf-B_box	B-box zinc finger
TRINITY_DN27072_c0_g1	456	------	------	------	------	------	------	------	------	------	------	------	------	------	------	------	------
TRINITY_DN1750_c0_g1	435	GO:0016021;;GO:0005886;;GO:0016301;	cellular_component;;cellular_component;;molecular_function;;	CC:integral component of membrane;;CC:plasma membrane;;MF:kinase activity;;	------	------	------	------	COG4886	S:Function unknown)	XP_038977608.1	receptor-like protein EIX2 [Phoenix dactylifera])	------	------	PF13855;;PF12799;;PF00560	LRR_8;;LRR_4;;LRR_1	Leucine rich repeat;;Leucine Rich repeats (2 copies);;Leucine Rich Repeat
TRINITY_DN19307_c0_g1	236	GO:0005975;;GO:0006281;;GO:0046872;;GO:0042973;;GO:0003677;	biological_process;;biological_process;;molecular_function;;molecular_function;;molecular_function;;	BP:carbohydrate metabolic process;;BP:DNA repair;;MF:metal ion binding;;MF:glucan endo-1,3-beta-D-glucosidase activity;;MF:DNA binding;;	K14011	UBXN6, UBXD1	map04141	Protein processing in endoplasmic reticulum)	ENOG410XQQK	S:Function unknown)	THU47322.1	hypothetical protein C4D60_Mb09t14270 [Musa balbisiana])	------	------	------	------	------
TRINITY_DN8450_c1_g1	2020	------	------	------	------	------	------	------	------	------	------	------	------	------	------	------	------
TRINITY_DN17840_c0_g1	211	------	------	------	------	------	------	------	------	------	------	------	------	------	------	------	------
TRINITY_DN25155_c1_g1	541	------	------	------	------	------	------	------	------	------	------	------	------	------	------	------	------
TRINITY_DN39626_c0_g1	314	------	------	------	------	------	------	------	------	------	------	------	------	------	------	------	------
TRINITY_DN27410_c0_g1	662	------	------	------	------	------	------	------	------	------	------	------	------	------	------	------	------
TRINITY_DN18268_c0_g1	702	------	------	------	------	------	------	------	------	------	------	------	------	------	------	------	------
TRINITY_DN50596_c0_g1	226	GO:0005634;	cellular_component;;	CC:nucleus;;	------	------	------	------	ENOG410YDRX;;ENOG4111AQZ	S:Function unknown);;	THU44998.1	hypothetical protein C4D60_Mb02t13250 [Musa balbisiana])	------	------	------	------	------
TRINITY_DN31313_c0_g1	207	GO:0009507;	cellular_component;;	CC:chloroplast;;	------	------	------	------	ENOG41122GY;;ENOG4111P6Q;;ENOG4112ASD	S:Function unknown);;	VVW91280.1	unnamed protein product, partial [Nymphaea colorata])	------	------	------	------	------
TRINITY_DN3871_c0_g1	1643	GO:0032259;;GO:0008168;	biological_process;;molecular_function;;	BP:methylation;;MF:methyltransferase activity;;	------	------	------	------	ENOG410Y27G	S:Function unknown)	XP_010914464.1	uncharacterized protein LOC105039855 isoform X1 [Elaeis guineensis])	sp|Q6YSY5|MTS1_ORYSJ;;	O-methyltransferase 1, chloroplastic OS=Oryza sativa subsp. japonica OX=39947 GN=MTS1 PE=1 SV=1;;	PF04072	LCM	Leucine carboxyl methyltransferase
TRINITY_DN49125_c0_g1	229	------	------	------	------	------	------	------	------	------	------	------	------	------	------	------	------
TRINITY_DN44126_c0_g1	514	------	------	------	------	------	------	------	------	------	------	------	------	------	------	------	------
TRINITY_DN34154_c0_g1	245	------	------	------	------	------	------	------	------	------	------	------	------	------	------	------	------
TRINITY_DN8828_c1_g1	305	GO:0016021;;GO:0004497;;GO:0020037;;GO:0016705;;GO:0102876;;GO:0005506;	cellular_component;;molecular_function;;molecular_function;;molecular_function;;molecular_function;;molecular_function;;	CC:integral component of membrane;;MF:monooxygenase activity;;MF:heme binding;;MF:oxidoreductase activity, acting on paired donors, with incorporation or reduction of molecular oxygen;;MF:psoralen synthase activity;;MF:iron ion binding;;	------	------	------	------	COG2124	Q:Secondary metabolites biosynthesis, transport and catabolism)	XP_010916817.2	cytochrome P450 71A1 [Elaeis guineensis])	sp|P24465|C71A1_PERAE;;	Cytochrome P450 71A1 OS=Persea americana OX=3435 GN=CYP71A1 PE=1 SV=2;;	PF00067	p450	Cytochrome P450
TRINITY_DN30778_c1_g1	537	------	------	------	------	------	------	------	------	------	------	------	------	------	------	------	------
TRINITY_DN2239_c0_g1	1174	GO:0016787;	molecular_function;;	MF:hydrolase activity;;	K01076	ABHD17	------	------	COG1073	S:Function unknown)	XP_039120035.1	alpha/beta hydrolase domain-containing protein 17B-like [Dioscorea cayenensis subsp. rotundata])	sp|Q5ZJ01|AB17B_CHICK;;	Alpha/beta hydrolase domain-containing protein 17B OS=Gallus gallus OX=9031 GN=ABHD17B PE=2 SV=1;;	PF00561;;PF12146;;PF00326;;PF12697	Abhydrolase_1;;Hydrolase_4;;Peptidase_S9;;Abhydrolase_6	alpha/beta hydrolase fold;;Serine aminopeptidase, S33;;Prolyl oligopeptidase family;;Alpha/beta hydrolase family
TRINITY_DN44617_c0_g1	214	------	------	------	------	------	------	------	------	------	------	------	------	------	------	------	------
TRINITY_DN8938_c0_g1	864	GO:0006979;;GO:0004602;;GO:0004601;	biological_process;;molecular_function;;molecular_function;;	BP:response to oxidative stress;;MF:glutathione peroxidase activity;;MF:peroxidase activity;;	K00432	gpx, btuE, bsaA	map00590;;map00480	Arachidonic acid metabolism);;Glutathione metabolism)	COG0386	O:Posttranslational modification, protein turnover, chaperones)	XP_020090839.1	probable phospholipid hydroperoxide glutathione peroxidase [Ananas comosus])	sp|Q9SZ54|GPX7_ARATH;;	Putative glutathione peroxidase 7, chloroplastic OS=Arabidopsis thaliana OX=3702 GN=GPX7 PE=3 SV=2;;	PF00255;;PF08534;;PF00578	GSHPx;;Redoxin;;AhpC-TSA	Glutathione peroxidase;;Redoxin;;AhpC/TSA family
TRINITY_DN2755_c0_g1	2086	GO:0007165;;GO:0106311;;GO:0106310;;GO:0016021;;GO:0016301;;GO:0005524;	biological_process;;deleted;;deleted;;cellular_component;;molecular_function;;molecular_function;;	BP:signal transduction;;BP:old GO;;BP:old GO;;CC:integral component of membrane;;MF:kinase activity;;MF:ATP binding;;	K07198	PRKAA, AMPK	------	------	COG0515	T:Signal transduction mechanisms)	XP_008782631.2	CBL-interacting protein kinase 18-like [Phoenix dactylifera])	sp|Q5W736|CIPKI_ORYSJ;;	CBL-interacting protein kinase 18 OS=Oryza sativa subsp. japonica OX=39947 GN=CIPK18 PE=2 SV=1;;	PF00069;;PF07714;;PF03822;;PF14531;;PF03109	Pkinase;;PK_Tyr_Ser-Thr;;NAF;;Kinase-like;;ABC1	Protein kinase domain;;Protein tyrosine and serine/threonine kinase;;NAF domain;;Kinase-like;;ABC1 atypical kinase-like domain
TRINITY_DN9391_c0_g2	488	GO:0080143;;GO:0016021;	biological_process;;cellular_component;;	BP:regulation of amino acid export;;CC:integral component of membrane;;	------	------	------	------	ENOG410YP3Q	U:Intracellular trafficking, secretion, and vesicular transport)	XP_037459674.1	protein GLUTAMINE DUMPER 1-like [Triticum dicoccoides])	sp|O81775|GDU1_ARATH;;	Protein GLUTAMINE DUMPER 1 OS=Arabidopsis thaliana OX=3702 GN=GDU1 PE=1 SV=1;;	------	------	------
TRINITY_DN20523_c0_g1	1063	------	------	------	------	------	------	------	------	------	------	------	------	------	PF00240	ubiquitin	Ubiquitin family
TRINITY_DN10194_c0_g1	679	GO:0005634;;GO:0003723;	cellular_component;;molecular_function;;	CC:nucleus;;MF:RNA binding;;	K12741	HNRNPA1_3	map03040	Spliceosome)	COG0724	S:Function unknown)	XP_039774168.1	UBP1-associated protein 2B-like [Panicum virgatum])	------	------	PF00076	RRM_1	RNA recognition motif. (a.k.a. RRM, RBD, or RNP domain)
TRINITY_DN13100_c0_g1	1816	GO:0009247;;GO:0016036;;GO:0046506;;GO:0009507;;GO:0008146;;GO:0003824;;GO:0008270;;GO:0046507;	biological_process;;biological_process;;biological_process;;cellular_component;;molecular_function;;molecular_function;;molecular_function;;molecular_function;;	BP:glycolipid biosynthetic process;;BP:cellular response to phosphate starvation;;BP:sulfolipid biosynthetic process;;CC:chloroplast;;MF:sulfotransferase activity;;MF:catalytic activity;;MF:zinc ion binding;;MF:UDPsulfoquinovose synthase activity;;	K06118	SQD1, sqdB	map00520;;map00561	Amino sugar and nucleotide sugar metabolism);;Glycerolipid metabolism)	COG1087	M:Cell wall/membrane/envelope biogenesis)	XP_020267168.1	UDP-sulfoquinovose synthase, chloroplastic [Asparagus officinalis])	sp|Q84KI6|SQD1_SPIOL;;	UDP-sulfoquinovose synthase, chloroplastic OS=Spinacia oleracea OX=3562 GN=SQD1 PE=1 SV=1;;	PF01370;;PF16363;;PF02719	Epimerase;;GDP_Man_Dehyd;;Polysacc_synt_2	NAD dependent epimerase/dehydratase family;;GDP-mannose 4,6 dehydratase;;Polysaccharide biosynthesis protein
TRINITY_DN19331_c0_g2	412	------	------	------	------	------	------	------	------	------	------	------	------	------	------	------	------
TRINITY_DN37372_c0_g2	214	------	------	------	------	------	------	------	------	------	------	------	------	------	------	------	------
TRINITY_DN11285_c2_g1	539	------	------	------	------	------	------	------	------	------	------	------	------	------	------	------	------
TRINITY_DN31162_c0_g1	345	GO:0006749;;GO:0005737;;GO:0016740;;GO:0004364;	biological_process;;cellular_component;;molecular_function;;molecular_function;;	BP:glutathione metabolic process;;CC:cytoplasm;;MF:transferase activity;;MF:glutathione transferase activity;;	K00799	GST, gst	map00480	Glutathione metabolism)	------	------	ASV46342.1	glutathione S-transferase U17-like protein, partial [Lilium regale])	sp|Q9FUS8|GSTUH_ARATH;;	Glutathione S-transferase U17 OS=Arabidopsis thaliana OX=3702 GN=GSTU17 PE=2 SV=1;;	------	------	------
TRINITY_DN4832_c0_g2	487	------	------	------	------	------	------	------	------	------	------	------	------	------	------	------	------
TRINITY_DN27348_c0_g2	497	GO:0060968;;GO:0031123;;GO:0045892;;GO:0031047;;GO:0006397;;GO:0042868;;GO:0005634;;GO:0003729;	biological_process;;biological_process;;biological_process;;biological_process;;biological_process;;biological_process;;cellular_component;;molecular_function;;	BP:regulation of gene silencing;;BP:RNA 3'-end processing;;BP:negative regulation of transcription, DNA-templated;;BP:gene silencing by RNA;;BP:mRNA processing;;BP:antisense RNA metabolic process;;CC:nucleus;;MF:mRNA binding;;	K14408	CSTF3, RNA14	map03015	mRNA surveillance pathway)	COG5107	A:RNA processing and modification)	XP_010907924.1	cleavage stimulation factor subunit 77 isoform X6 [Elaeis guineensis])	sp|Q8GUP1|CTF77_ARATH;;	Cleavage stimulation factor subunit 77 OS=Arabidopsis thaliana OX=3702 GN=CSTF77 PE=1 SV=1;;	------	------	------
TRINITY_DN3452_c0_g2	1063	GO:0034475;;GO:0071051;;GO:0016075;;GO:0034427;;GO:0071028;;GO:0005730;;GO:0000176;;GO:0000177;;GO:0004536;;GO:0004527;;GO:0004540;;GO:0003727;;GO:0003690;;GO:0042802;	biological_process;;biological_process;;biological_process;;biological_process;;biological_process;;cellular_component;;cellular_component;;cellular_component;;molecular_function;;molecular_function;;molecular_function;;molecular_function;;molecular_function;;molecular_function;;	BP:U4 snRNA 3'-end processing;;BP:polyadenylation-dependent snoRNA 3'-end processing;;BP:rRNA catabolic process;;BP:nuclear-transcribed mRNA catabolic process, exonucleolytic, 3'-5';;BP:nuclear mRNA surveillance;;CC:nucleolus;;CC:nuclear exosom;;CC:cytoplasmic exosom;;MF:deoxyribonuclease activity;;MF:exonuclease activity;;MF:ribonuclease activity;;MF:single-stranded RNA binding;;MF:double-strand…	K12590	RRP46, EXOSC5	map03018	RNA degradation)	COG0689	J:Translation, ribosomal structure and biogenesis)	XP_039121349.1	LOW QUALITY PROTEIN: exosome complex exonuclease RRP46 homolog [Dioscorea cayenensis subsp. rotundata])	sp|Q9LX74|EXOS5_ARATH;;	Exosome complex exonuclease RRP46 homolog OS=Arabidopsis thaliana OX=3702 GN=RRP46 PE=2 SV=1;;	PF01138	RNase_PH	3' exoribonuclease family, domain 1
TRINITY_DN11169_c1_g2	335	------	------	------	------	------	------	------	------	------	------	------	------	------	------	------	------
TRINITY_DN46336_c0_g1	292	------	------	------	------	------	------	------	------	------	------	------	------	------	------	------	------
TRINITY_DN11688_c0_g1	2597	GO:0003723;	molecular_function;;	MF:RNA binding;;	------	------	------	------	ENOG410Y9CI	S:Function unknown)	XP_010943899.1	nucleolin isoform X1 [Elaeis guineensis])	sp|Q9ASP6|HNRPQ_ARATH;;	Heterogeneous nuclear ribonucleoprotein Q OS=Arabidopsis thaliana OX=3702 GN=LIF2 PE=1 SV=1;;	PF00076;;PF16367;;PF13893	RRM_1;;RRM_7;;RRM_5	RNA recognition motif. (a.k.a. RRM, RBD, or RNP domain);;RNA recognition motif;;RNA recognition motif. (a.k.a. RRM, RBD, or RNP domain)
TRINITY_DN14429_c0_g1	291	------	------	------	------	------	------	------	------	------	------	------	------	------	------	------	------
TRINITY_DN16878_c0_g1	277	------	------	------	------	------	------	------	------	------	------	------	------	------	------	------	------
TRINITY_DN49723_c0_g1	209	------	------	------	------	------	------	------	------	------	------	------	------	------	------	------	------
TRINITY_DN36022_c0_g1	833	------	------	------	K15730	PTGES3	map00590	Arachidonic acid metabolism)	ENOG41121RT	S:Function unknown)	XP_038981465.1	co-chaperone protein p23-1-like [Phoenix dactylifera])	sp|Q9FR62|P23A_BRANA;;	Co-chaperone protein p23-1 OS=Brassica napus OX=3708 GN=P23-1 PE=1 SV=1;;	PF04969	CS	CS domain
TRINITY_DN1204_c0_g3	454	------	------	------	------	------	------	------	------	------	------	------	------	------	------	------	------
TRINITY_DN28836_c0_g1	1669	------	------	------	------	------	------	------	ENOG410Z7Z7	S:Function unknown)	XP_008804799.1	pentatricopeptide repeat-containing protein At3g12770-like [Phoenix dactylifera])	sp|Q9LIC3|PP227_ARATH;;	Putative pentatricopeptide repeat-containing protein At3g13770, mitochondrial OS=Arabidopsis thaliana OX=3702 GN=PCMP-H85 PE=3 SV=1;;	PF13041;;PF01535;;PF12854;;PF13812;;PF17177	PPR_2;;PPR;;PPR_1;;PPR_3;;PPR_long	PPR repeat family;;PPR repeat;;PPR repeat;;Pentatricopeptide repeat domain;;Pentacotripeptide-repeat region of PRORP
TRINITY_DN43616_c0_g1	229	------	------	------	------	------	------	------	------	------	------	------	------	------	------	------	------
TRINITY_DN26756_c0_g1	389	GO:0016021;;GO:0009507;;GO:0042626;;GO:0005524;	cellular_component;;cellular_component;;molecular_function;;molecular_function;;	CC:integral component of membrane;;CC:chloroplast;;MF:ATPase activity, coupled to transmembrane movement of substances;;MF:ATP binding;;	K05658	ABCB1, CD243	map02010	ABC transporters)	COG1132	V:Defense mechanisms)	KAF9592087.1	hypothetical protein IFM89_011837 [Coptis chinensis])	sp|Q9C7F8|AB13B_ARATH;;	ABC transporter B family member 13 OS=Arabidopsis thaliana OX=3702 GN=ABCB13 PE=3 SV=1;;	PF00664	ABC_membrane	ABC transporter transmembrane region
TRINITY_DN49569_c0_g1	214	------	------	------	------	------	------	------	ENOG410XRSQ	S:Function unknown)	BAF21474.2	Os07g0456500 [Oryza sativa Japonica Group])	sp|F4JYJ3|SFH11_ARATH;;	Phosphatidylinositol/phosphatidylcholine transfer protein SFH11 OS=Arabidopsis thaliana OX=3702 GN=SFH11 PE=3 SV=1;;	PF00650	CRAL_TRIO	CRAL/TRIO domain
TRINITY_DN3308_c2_g1	691	------	------	------	------	------	------	------	------	------	------	------	------	------	------	------	------
TRINITY_DN14288_c1_g2	297	GO:0004674;;GO:0005509;;GO:0005524;;GO:0004672;	molecular_function;;molecular_function;;molecular_function;;molecular_function;;	MF:protein serine/threonine kinase activity;;MF:calcium ion binding;;MF:ATP binding;;MF:protein kinase activity;;	K13412	CPK	map04626	Plant-pathogen interaction)	ENOG410XRMJ	T:Signal transduction mechanisms)	XP_027333838.1	calcium-dependent protein kinase 9-like isoform X4 [Abrus precatorius])	sp|P49101|CDPK2_MAIZE;;	Calcium-dependent protein kinase 2 OS=Zea mays OX=4577 GN=CPK2 PE=2 SV=1;;	PF00069;;PF07714	Pkinase;;PK_Tyr_Ser-Thr	Protein kinase domain;;Protein tyrosine and serine/threonine kinase
TRINITY_DN41009_c0_g1	338	------	------	------	------	------	------	------	------	------	------	------	------	------	------	------	------
TRINITY_DN38112_c0_g2	297	------	------	------	------	------	------	------	------	------	------	------	------	------	------	------	------
TRINITY_DN11962_c0_g2	287	------	------	------	------	------	------	------	------	------	------	------	------	------	------	------	------
TRINITY_DN5403_c0_g1	704	------	------	------	------	------	------	------	ENOG4111N3N;;ENOG410XRPV	O:Posttranslational modification, protein turnover, chaperones);;	KAG9448196.1	hypothetical protein H6P81_014324 [Aristolochia fimbriata])	sp|Q6DG43|UBTD2_DANRE;;	Ubiquitin domain-containing protein 2 OS=Danio rerio OX=7955 GN=ubtd2 PE=2 SV=1;;	PF16455	UBD	Ubiquitin-binding domain
TRINITY_DN49826_c0_g1	243	------	------	------	------	------	------	------	------	------	------	------	------	------	------	------	------
TRINITY_DN19027_c0_g3	231	------	------	------	------	------	------	------	------	------	------	------	------	------	------	------	------
TRINITY_DN3006_c0_g1	285	------	------	------	------	------	------	------	------	------	------	------	------	------	------	------	------
TRINITY_DN9955_c0_g1	1218	GO:0048193;;GO:0006906;;GO:0048278;;GO:0006886;;GO:0015031;;GO:0005794;;GO:0016021;;GO:0031201;;GO:0032588;;GO:0012505;;GO:0005484;;GO:0000149;	biological_process;;biological_process;;biological_process;;biological_process;;biological_process;;cellular_component;;cellular_component;;cellular_component;;cellular_component;;cellular_component;;molecular_function;;molecular_function;;	BP:Golgi vesicle transport;;BP:vesicle fusion;;BP:vesicle docking;;BP:intracellular protein transport;;BP:protein transport;;CC:Golgi apparatus;;CC:integral component of membrane;;CC:SNARE complex;;CC:trans-Golgi network membrane;;CC:endomembrane system;;MF:SNAP receptor activity;;MF:SNARE binding;;	K08500	SYP6	map04130	SNARE interactions in vesicular transport)	ENOG410ZZA3	U:Intracellular trafficking, secretion, and vesicular transport)	XP_010930956.1	syntaxin-61 isoform X1 [Elaeis guineensis])	sp|Q946Y7|SYP61_ARATH;;	Syntaxin-61 OS=Arabidopsis thaliana OX=3702 GN=SYP61 PE=1 SV=1;;	PF09177;;PF05739	Syntaxin-6_N;;SNARE	Syntaxin 6, N-terminal;;SNARE domain
TRINITY_DN46989_c0_g1	370	------	------	------	------	------	------	------	------	------	------	------	------	------	------	------	------
TRINITY_DN13769_c0_g1	1733	GO:0032502;;GO:0006355;;GO:0006351;;GO:0005634;;GO:0005524;	biological_process;;biological_process;;biological_process;;cellular_component;;molecular_function;;	BP:developmental process;;BP:regulation of transcription, DNA-templated;;BP:transcription, DNA-templated;;CC:nucleus;;MF:ATP binding;;	------	------	------	------	ENOG4111821	K:Transcription)	XP_038979699.1	growth-regulating factor 7-like isoform X2 [Phoenix dactylifera])	sp|Q8L8A8|GRF2_ARATH;;	Growth-regulating factor 2 OS=Arabidopsis thaliana OX=3702 GN=GRF2 PE=1 SV=1;;	PF08879;;PF08880	WRC;;QLQ	WRC;;QLQ
TRINITY_DN6320_c0_g1	868	GO:0009753;;GO:0000338;;GO:0010387;;GO:0009416;;GO:0005737;;GO:0008180;	biological_process;;biological_process;;biological_process;;biological_process;;cellular_component;;cellular_component;;	BP:response to jasmonic acid;;BP:protein deneddylation;;BP:COP9 signalosome assembly;;BP:response to light stimulus;;CC:cytoplasm;;CC:COP9 signalosome;;	K12181	COPS8, CSN8	------	------	ENOG410XW9N	S:Function unknown)	XP_010912448.1	COP9 signalosome complex subunit 8 isoform X1 [Elaeis guineensis])	sp|P43255|CSN8_ARATH;;	COP9 signalosome complex subunit 8 OS=Arabidopsis thaliana OX=3702 GN=CSN8 PE=1 SV=1;;	PF10075	CSN8_PSD8_EIF3K	CSN8/PSMD8/EIF3K family
TRINITY_DN15911_c0_g1	2393	GO:0019905;	molecular_function;;	MF:syntaxin binding;;	------	------	------	------	ENOG410XQH1	S:Function unknown)	XP_010920902.1	alpha-taxilin isoform X1 [Elaeis guineensis])	sp|Q8N3L3|TXLNB_HUMAN;;	Beta-taxilin OS=Homo sapiens OX=9606 GN=TXLNB PE=1 SV=3;;	PF09728	Taxilin	Myosin-like coiled-coil protein
TRINITY_DN39729_c0_g1	398	------	------	------	------	------	------	------	------	------	------	------	------	------	------	------	------
TRINITY_DN25053_c0_g1	1381	GO:0030154;	biological_process;;	BP:cell differentiation;;	------	------	------	------	ENOG410YI96	S:Function unknown)	XP_008799793.1	protein FLC EXPRESSOR-like [Phoenix dactylifera])	sp|Q93V84|FLXL1_ARATH;;	Protein FLX-like 1 OS=Arabidopsis thaliana OX=3702 GN=FLXL1 PE=1 SV=1;;	------	------	------
TRINITY_DN22969_c0_g1	679	------	------	------	------	------	------	------	------	------	------	------	------	------	------	------	------
TRINITY_DN5529_c0_g1	594	------	------	------	------	------	------	------	------	------	------	------	------	------	------	------	------
TRINITY_DN50249_c0_g1	876	------	------	------	------	------	------	------	------	------	------	------	------	------	------	------	------
TRINITY_DN39798_c0_g1	1730	GO:0006397;;GO:0005737;;GO:0005634;;GO:0003723;	biological_process;;cellular_component;;cellular_component;;molecular_function;;	BP:mRNA processing;;CC:cytoplasm;;CC:nucleus;;MF:RNA binding;;	K12839	SMNDC1, SPF30	map03040	Spliceosome)	ENOG4110IGD	A:RNA processing and modification)	OVA19135.1	Tudor domain [Macleaya cordata])	sp|Q6DEY1|SPF30_XENTR;;	Survival of motor neuron-related-splicing factor 30 OS=Xenopus tropicalis OX=8364 GN=smndc1 PE=2 SV=1;;	PF06003	SMN	Survival motor neuron protein (SMN)
TRINITY_DN3624_c0_g2	285	------	------	------	------	------	------	------	------	------	ONK70298.1	uncharacterized protein A4U43_C05F32290 [Asparagus officinalis])	------	------	------	------	------
TRINITY_DN7804_c0_g2	593	GO:0016021;	cellular_component;;	CC:integral component of membrane;;	------	------	------	------	ENOG4111F1E	S:Function unknown)	XP_039138621.1	uncharacterized protein LOC120275950 [Dioscorea cayenensis subsp. rotundata])	------	------	PF05212	DUF707	Protein of unknown function (DUF707)
TRINITY_DN64_c0_g1	2688	GO:0010020;;GO:0031357;;GO:0043621;	biological_process;;cellular_component;;molecular_function;;	BP:chloroplast fission;;CC:integral component of chloroplast inner membrane;;MF:protein self-association;;	------	------	------	------	ENOG410YJYY	S:Function unknown)	XP_034197513.1	protein ACCUMULATION AND REPLICATION OF CHLOROPLASTS 6, chloroplastic-like [Prunus dulcis])	sp|Q9FIG9|ARC6_ARATH;;	Protein ACCUMULATION AND REPLICATION OF CHLOROPLASTS 6, chloroplastic OS=Arabidopsis thaliana OX=3702 GN=ARC6 PE=1 SV=1;;	------	------	------
TRINITY_DN37213_c0_g1	385	------	------	------	------	------	------	------	------	------	------	------	------	------	------	------	------
TRINITY_DN4681_c0_g1	2264	------	------	------	------	------	------	------	ENOG410XVG6	S:Function unknown)	XP_019706037.1	uncharacterized protein LOC105045522 isoform X4 [Elaeis guineensis])	------	------	PF18428;;PF16589;;PF16770	BRCT_3;;BRCT_2;;RTT107_BRCT_5	BRCA1 C Terminus (BRCT) domain;;BRCT domain, a BRCA1 C-terminus domain;;Regulator of Ty1 transposition protein 107 BRCT domain
TRINITY_DN29314_c0_g2	322	------	------	------	------	------	------	------	------	------	------	------	------	------	------	------	------
TRINITY_DN26999_c0_g1	296	GO:0006189;;GO:0004638;;GO:0046872;;GO:0043727;;GO:0005524;	biological_process;;molecular_function;;molecular_function;;molecular_function;;molecular_function;;	BP:'de novo' IMP biosynthetic process;;MF:phosphoribosylaminoimidazole carboxylase activity;;MF:metal ion binding;;MF:5-amino-4-imidazole carboxylate lyase activity;;MF:ATP binding;;	------	------	------	------	------	------	XP_011626724.1	uncharacterized protein LOC105421350 [Amborella trichopoda])	------	------	------	------	------
TRINITY_DN45027_c0_g1	269	------	------	------	------	------	------	------	------	------	------	------	------	------	------	------	------
TRINITY_DN16873_c0_g1	560	GO:0009738;;GO:0006952;;GO:0080163;;GO:0009607;;GO:0005737;;GO:0005634;;GO:0038023;;GO:0004864;;GO:0010427;	biological_process;;biological_process;;biological_process;;biological_process;;cellular_component;;cellular_component;;molecular_function;;molecular_function;;molecular_function;;	BP:abscisic acid-activated signaling pathway;;BP:defense response;;BP:regulation of protein serine/threonine phosphatase activity;;BP:response to biotic stimulus;;CC:cytoplasm;;CC:nucleus;;MF:signaling receptor activity;;MF:protein phosphatase inhibitor activity;;MF:abscisic acid binding;;	------	------	------	------	ENOG410YZ38	S:Function unknown)	AAF21624.1	intracellular pathogenesis-related protein PR-105, partial [Lilium longiflorum])	sp|Q05736|PR1_ASPOF;;	Pathogenesis-related protein 1 OS=Asparagus officinalis OX=4686 GN=PR1 PE=2 SV=1;;	PF00407	Bet_v_1	Pathogenesis-related protein Bet v 1 family
TRINITY_DN27411_c0_g1	211	------	------	------	------	------	------	------	------	------	------	------	------	------	------	------	------
TRINITY_DN19720_c1_g1	226	------	------	------	------	------	------	------	------	------	------	------	------	------	------	------	------
TRINITY_DN31992_c0_g1	636	------	------	------	------	------	------	------	------	------	------	------	------	------	------	------	------
TRINITY_DN48444_c0_g1	263	------	------	------	------	------	------	------	------	------	------	------	------	------	------	------	------
TRINITY_DN48982_c0_g1	242	------	------	------	------	------	------	------	------	------	------	------	------	------	------	------	------
TRINITY_DN10515_c0_g1	1503	------	------	------	------	------	------	------	ENOG410YAU9	S:Function unknown)	XP_008806377.1	protein RICE SALT SENSITIVE 3-like [Phoenix dactylifera])	sp|K4PW38|RSS3_ORYSJ;;	Protein RICE SALT SENSITIVE 3 OS=Oryza sativa subsp. japonica OX=39947 GN=RSS3 PE=1 SV=1;;	PF14215	bHLH-MYC_N	bHLH-MYC and R2R3-MYB transcription factors N-terminal
TRINITY_DN22336_c0_g1	1207	GO:0006397;;GO:0003743;	biological_process;;molecular_function;;	BP:mRNA processing;;MF:translation initiation factor activity;;	K13171	SRRM1, SRM160	map03013;;map03015	RNA transport);;mRNA surveillance pathway)	ENOG4111IMU	S:Function unknown)	GFZ01431.1	splicing factor PWI domain-containing protein [Actinidia rufa])	sp|Q8IYB3|SRRM1_HUMAN;;	Serine/arginine repetitive matrix protein 1 OS=Homo sapiens OX=9606 GN=SRRM1 PE=1 SV=2;;	PF01480	PWI	PWI domain
TRINITY_DN19638_c0_g1	822	------	------	------	------	------	------	------	------	------	------	------	------	------	------	------	------
TRINITY_DN7952_c0_g1	529	GO:0016021;;GO:0005524;;GO:0004672;	cellular_component;;molecular_function;;molecular_function;;	CC:integral component of membrane;;MF:ATP binding;;MF:protein kinase activity;;	------	------	------	------	------	------	OAY83496.1	Receptor-like serine/threonine-protein kinase ALE2 [Ananas comosus])	------	------	------	------	------
TRINITY_DN7959_c0_g2	1192	------	------	------	------	------	------	------	ENOG410Z0PJ;;ENOG41106J2	S:Function unknown);;	THU74371.1	hypothetical protein C4D60_Mb04t32640 [Musa balbisiana])	------	------	------	------	------
TRINITY_DN32253_c0_g1	662	------	------	------	------	------	------	------	------	------	------	------	------	------	------	------	------
TRINITY_DN40296_c0_g1	446	------	------	------	------	------	------	------	------	------	------	------	------	------	------	------	------
TRINITY_DN1757_c0_g2	1254	GO:0008152;;GO:0004560;;GO:0016788;	biological_process;;molecular_function;;molecular_function;;	BP:metabolic process;;MF:alpha-L-fucosidase activity;;MF:hydrolase activity, acting on ester bonds;;	------	------	------	------	COG3240	S:Function unknown)	XP_008811937.3	GDSL esterase/lipase At2g04570-like [Phoenix dactylifera])	sp|Q8VY93|GDL66_ARATH;;	GDSL esterase/lipase At4g26790 OS=Arabidopsis thaliana OX=3702 GN=At4g26790 PE=2 SV=1;;	PF00657	Lipase_GDSL	GDSL-like Lipase/Acylhydrolase
TRINITY_DN8704_c0_g1	3158	GO:0005524;;GO:0004672;	molecular_function;;molecular_function;;	MF:ATP binding;;MF:protein kinase activity;;	------	------	------	------	ENOG410XQ0C	T:Signal transduction mechanisms)	XP_008788341.2	serine/threonine-protein kinase D6PKL1 isoform X1 [Phoenix dactylifera])	sp|Q9SJM3|KIPK2_ARATH;;	Serine/threonine-protein kinase KIPK2 OS=Arabidopsis thaliana OX=3702 GN=KIPK2 PE=1 SV=1;;	PF00069;;PF07714;;PF03109	Pkinase;;PK_Tyr_Ser-Thr;;ABC1	Protein kinase domain;;Protein tyrosine and serine/threonine kinase;;ABC1 atypical kinase-like domain
TRINITY_DN58_c0_g1	261	------	------	------	------	------	------	------	------	------	------	------	------	------	------	------	------
TRINITY_DN1617_c0_g2	1083	GO:0006559;;GO:0006749;;GO:0009072;;GO:0005737;;GO:0004364;;GO:0016034;	biological_process;;biological_process;;biological_process;;cellular_component;;molecular_function;;molecular_function;;	BP:L-phenylalanine catabolic process;;BP:glutathione metabolic process;;BP:aromatic amino acid family metabolic process;;CC:cytoplasm;;MF:glutathione transferase activity;;MF:maleylacetoacetate isomerase activity;;	K01800	maiA, GSTZ1	map00350	Tyrosine metabolism)	COG0625	O:Posttranslational modification, protein turnover, chaperones)	KAG0529324.1	hypothetical protein BDA96_05G088900 [Sorghum bicolor])	sp|P57108|GSTZ_EUPES;;	Glutathione S-transferase zeta class OS=Euphorbia esula OX=3993 PE=2 SV=1;;	PF13417;;PF02798;;PF13409;;PF14497	GST_N_3;;GST_N;;GST_N_2;;GST_C_3	Glutathione S-transferase, N-terminal domain;;Glutathione S-transferase, N-terminal domain;;Glutathione S-transferase, N-terminal domain;;Glutathione S-transferase, C-terminal domain
TRINITY_DN20816_c0_g2	258	GO:0009058;;GO:0001887;;GO:0032259;;GO:0046500;;GO:0005829;;GO:0030732;;GO:0030170;	biological_process;;biological_process;;biological_process;;biological_process;;cellular_component;;molecular_function;;molecular_function;;	BP:biosynthetic process;;BP:selenium compound metabolic process;;BP:methylation;;BP:S-adenosylmethionine metabolic process;;CC:cytosol;;MF:methionine S-methyltransferase activity;;MF:pyridoxal phosphate binding;;	K08247	E2.1.1.12	map00450	Selenocompound metabolism)	ENOG410Y93S	S:Function unknown)	CAD1824576.1	unnamed protein product [Ananas comosus var. bracteatus])	sp|Q9SWR3|MMT1_WEDBI;;	Methionine S-methyltransferase OS=Wedelia biflora OX=101473 GN=MMT1 PE=1 SV=1;;	PF05175;;PF13847	MTS;;Methyltransf_31	Methyltransferase small domain;;Methyltransferase domain
TRINITY_DN37747_c0_g1	2795	GO:0006355;;GO:0005634;;GO:0046872;;GO:0003723;	biological_process;;cellular_component;;molecular_function;;molecular_function;;	BP:regulation of transcription, DNA-templated;;CC:nucleus;;MF:metal ion binding;;MF:RNA binding;;	------	------	------	------	ENOG410YUQ1	S:Function unknown)	XP_010925879.1	serine/arginine repetitive matrix protein 1 isoform X2 [Elaeis guineensis])	sp|Q92804|RBP56_HUMAN;;	TATA-binding protein-associated factor 2N OS=Homo sapiens OX=9606 GN=TAF15 PE=1 SV=1;;	PF00641	zf-RanBP	Zn-finger in Ran binding protein and others
TRINITY_DN24734_c0_g3	501	------	------	------	------	------	------	------	------	------	------	------	------	------	------	------	------
TRINITY_DN48724_c0_g1	229	------	------	------	------	------	------	------	------	------	------	------	------	------	------	------	------
TRINITY_DN46364_c0_g1	223	------	------	------	K24131	prsW	------	------	ENOG410XR6I	S:Function unknown)	------	------	------	------	------	------	------
TRINITY_DN23645_c1_g1	219	------	------	------	------	------	------	------	------	------	------	------	------	------	------	------	------
TRINITY_DN15170_c1_g1	203	------	------	------	------	------	------	------	------	------	------	------	------	------	------	------	------
TRINITY_DN12709_c0_g1	735	------	------	------	------	------	------	------	ENOG410Y1Y5	S:Function unknown)	QYI40134.1	FCS-Like Zinc finger 13 isoform X1 [Lilium hybrid division I])	sp|Q8GRN0|FLZ13_ARATH;;	FCS-Like Zinc finger 13 OS=Arabidopsis thaliana OX=3702 GN=FLZ13 PE=1 SV=1;;	PF04570	zf-FLZ	zinc-finger of the FCS-type, C2-C2
TRINITY_DN10932_c0_g1	799	------	------	------	------	------	------	------	------	------	------	------	------	------	------	------	------
TRINITY_DN16502_c0_g2	706	GO:0006270;;GO:0006260;;GO:0005634;;GO:0005739;;GO:0005658;;GO:0003677;	biological_process;;biological_process;;cellular_component;;cellular_component;;cellular_component;;molecular_function;;	BP:DNA replication initiation;;BP:DNA replication;;CC:nucleus;;CC:mitochondrion;;CC:alpha DNA polymeras;;MF:DNA binding;;	K02321	POLA2	map03030	DNA replication)	COG5214	L:Replication, recombination and repair)	XP_008792220.2	DNA polymerase alpha subunit B [Phoenix dactylifera])	sp|Q14181|DPOA2_HUMAN;;	DNA polymerase alpha subunit B OS=Homo sapiens OX=9606 GN=POLA2 PE=1 SV=2;;	PF04042	DNA_pol_E_B	DNA polymerase alpha/epsilon subunit B
TRINITY_DN1507_c0_g1	752	GO:0046872;;GO:0106306;;GO:0106307;	molecular_function;;deleted;;deleted;;	MF:metal ion binding;;MF:old GO;;MF:old GO;;	K17508	PTC7, PPTC7	------	------	COG0631	T:Signal transduction mechanisms)	XP_008786118.2	probable protein phosphatase 2C 55 isoform X2 [Phoenix dactylifera])	sp|Q9SUK9|P2C55_ARATH;;	Probable protein phosphatase 2C 55 OS=Arabidopsis thaliana OX=3702 GN=At4g16580 PE=2 SV=2;;	------	------	------
TRINITY_DN365_c0_g1	1153	------	------	------	------	------	------	------	ENOG41118R7	S:Function unknown)	XP_026662921.2	apical junction molecule-like [Phoenix dactylifera])	------	------	PF00769	ERM	Ezrin/radixin/moesin family
TRINITY_DN46659_c0_g1	312	------	------	------	------	------	------	------	------	------	------	------	------	------	------	------	------
TRINITY_DN50242_c0_g1	218	GO:0005975;;GO:0047274;;GO:0016757;	biological_process;;molecular_function;;molecular_function;;	BP:carbohydrate metabolic process;;MF:galactinol-sucrose galactosyltransferase activity;;MF:transferase activity, transferring glycosyl groups;;	K06617	E2.4.1.82	map00052	Galactose metabolism)	ENOG410YBU9	S:Function unknown)	ONK69325.1	uncharacterized protein A4U43_C05F21670 [Asparagus officinalis])	sp|Q84VX0|RFS1_ARATH;;	Probable galactinol--sucrose galactosyltransferase 1 OS=Arabidopsis thaliana OX=3702 GN=RFS1 PE=2 SV=1;;	PF05691	Raffinose_syn	Raffinose synthase or seed imbibition protein Sip1
TRINITY_DN39216_c0_g2	209	------	------	------	------	------	------	------	------	------	------	------	------	------	------	------	------
TRINITY_DN3870_c0_g2	594	------	------	------	------	------	------	------	------	------	------	------	------	------	------	------	------
TRINITY_DN19355_c0_g1	215	------	------	------	------	------	------	------	------	------	------	------	------	------	------	------	------
TRINITY_DN8969_c1_g1	242	------	------	------	------	------	------	------	------	------	------	------	------	------	------	------	------
TRINITY_DN27070_c0_g1	435	GO:0003682;	molecular_function;;	MF:chromatin binding;;	------	------	------	------	ENOG410YG0Z	S:Function unknown)	XP_017700250.2	uncharacterized protein LOC103715349 isoform X3 [Phoenix dactylifera])	------	------	------	------	------
TRINITY_DN21111_c0_g2	456	------	------	------	------	------	------	------	------	------	------	------	------	------	------	------	------
TRINITY_DN2205_c0_g1	302	GO:0016021;	cellular_component;;	CC:integral component of membrane;;	------	------	------	------	ENOG410Z3E0	S:Function unknown)	RRT83006.1	hypothetical protein B296_00012334 [Ensete ventricosum])	------	------	PF07063	DUF1338	Domain of unknown function (DUF1338)
TRINITY_DN3230_c0_g3	598	------	------	------	------	------	------	------	ENOG411047H;;ENOG410YRZQ	S:Function unknown);;	XP_025823038.1	uncharacterized protein LOC112898936 isoform X1 [Panicum hallii])	------	------	------	------	------
TRINITY_DN23413_c0_g2	622	GO:0003678;;GO:0016787;	molecular_function;;molecular_function;;	MF:DNA helicase activity;;MF:hydrolase activity;;	------	------	------	------	COG0240;;ENOG410Z7Z7	C:Energy production and conversion);;S:Function unknown)	XP_010931509.1	pentatricopeptide repeat-containing protein At2g40720 [Elaeis guineensis])	sp|Q7XJN6|PP197_ARATH;;	Pentatricopeptide repeat-containing protein At2g40720 OS=Arabidopsis thaliana OX=3702 GN=PCMP-E26 PE=3 SV=1;;	PF01535;;PF13041;;PF12854	PPR;;PPR_2;;PPR_1	PPR repeat;;PPR repeat family;;PPR repeat
TRINITY_DN18701_c0_g1	239	------	------	------	------	------	------	------	------	------	------	------	------	------	------	------	------
TRINITY_DN24939_c0_g3	328	------	------	------	K06100	SYMPK	map03015	mRNA surveillance pathway)	ENOG410XQAS;;ENOG410ZXF3	S:Function unknown);;	OVA02697.1	Protein of unknown function DUF3453 [Macleaya cordata])	------	------	PF11935	SYMPK_PTA1_N	Symplekin/PTA1 N-terminal
TRINITY_DN44021_c0_g1	407	------	------	------	------	------	------	------	------	------	------	------	------	------	------	------	------
TRINITY_DN36296_c0_g1	470	------	------	------	------	------	------	------	------	------	RVW14592.1	Retrovirus-related Pol polyprotein from transposon RE1 [Vitis vinifera])	------	------	------	------	------
TRINITY_DN29678_c0_g1	260	------	------	------	------	------	------	------	------	------	------	------	------	------	------	------	------
TRINITY_DN36839_c0_g1	362	------	------	------	------	------	------	------	------	------	KAF7120143.1	hypothetical protein RHSIM_Rhsim13G0116800 [Rhododendron simsii])	sp|Q3E6Q1|PPR32_ARATH;;	Pentatricopeptide repeat-containing protein At1g11290, chloroplastic OS=Arabidopsis thaliana OX=3702 GN=PCMP-H40 PE=2 SV=1;;	PF13041;;PF01535;;PF13812	PPR_2;;PPR;;PPR_3	PPR repeat family;;PPR repeat;;Pentatricopeptide repeat domain
TRINITY_DN4515_c0_g3	493	------	------	------	------	------	------	------	------	------	------	------	------	------	------	------	------
TRINITY_DN38033_c0_g1	1436	GO:0006400;;GO:0003723;	biological_process;;molecular_function;;	BP:tRNA modification;;MF:RNA binding;;	------	------	------	------	ENOG4111P8Y	S:Function unknown)	XP_010918331.1	uncharacterized protein LOC105042729 [Elaeis guineensis])	------	------	PF02926	THUMP	THUMP domain
TRINITY_DN2399_c0_g1	1335	------	------	------	------	------	------	------	ENOG410YIFP	S:Function unknown)	XP_010932772.1	FCS-Like Zinc finger 8 [Elaeis guineensis])	sp|Q8L471|FLZ8_ARATH;;	FCS-Like Zinc finger 8 OS=Arabidopsis thaliana OX=3702 GN=FLZ8 PE=1 SV=1;;	PF04570	zf-FLZ	zinc-finger of the FCS-type, C2-C2
TRINITY_DN28371_c2_g2	235	------	------	------	------	------	------	------	------	------	------	------	------	------	------	------	------
TRINITY_DN1411_c0_g1	1388	GO:0000028;;GO:0002181;;GO:0006412;;GO:0022627;;GO:0016021;;GO:0003735;	biological_process;;biological_process;;biological_process;;cellular_component;;cellular_component;;molecular_function;;	BP:ribosomal small subunit assembly;;BP:cytoplasmic translation;;BP:translation;;CC:cytosolic small ribosomal subunit;;CC:integral component of membrane;;MF:structural constituent of ribosome;;	K02998	RP-SAe, RPSA	map03010	Ribosome)	COG0052	J:Translation, ribosomal structure and biogenesis)	XP_042426438.1	40S ribosomal protein Sa-2-like [Zingiber officinale])	sp|O22518|RSSA_SOYBN;;	40S ribosomal protein SA OS=Glycine max OX=3847 PE=2 SV=1;;	PF00318	Ribosomal_S2	Ribosomal protein S2
TRINITY_DN2098_c0_g2	222	GO:0033897;;GO:0003723;	molecular_function;;molecular_function;;	MF:ribonuclease T2 activity;;MF:RNA binding;;	K01166	RNASET2	------	------	ENOG4111M7G	S:Function unknown)	RRT38725.1	hypothetical protein B296_00048274, partial [Ensete ventricosum])	------	------	PF00445	Ribonuclease_T2	Ribonuclease T2 family
TRINITY_DN12722_c1_g2	610	------	------	------	------	------	------	------	------	------	PON92248.1	hypothetical protein TorRG33x02_120670 [Trema orientale])	------	------	------	------	------
TRINITY_DN25080_c0_g1	480	------	------	------	------	------	------	------	------	------	------	------	------	------	------	------	------
TRINITY_DN46786_c0_g1	214	------	------	------	------	------	------	------	------	------	------	------	------	------	------	------	------
TRINITY_DN50182_c0_g1	310	------	------	------	------	------	------	------	------	------	------	------	------	------	------	------	------
TRINITY_DN8545_c0_g1	3991	GO:0019252;;GO:0009501;;GO:0009507;;GO:0033201;;GO:0004373;;GO:2001070;;GO:0009011;	biological_process;;cellular_component;;cellular_component;;molecular_function;;molecular_function;;molecular_function;;molecular_function;;	BP:starch biosynthetic process;;CC:amyloplast;;CC:chloroplast;;MF:alpha-1,4-glucan synthase activity;;MF:glycoge;;MF:starch binding;;MF:starch synthase activity;;	K00703	glgA	map00500	Starch and sucrose metabolism)	COG0297	G:Carbohydrate transport and metabolism)	QOW94465.1	SSIII [Lilium brownii])	sp|Q43846|SSY3_SOLTU;;	Soluble starch synthase 3, chloroplastic/amyloplastic OS=Solanum tuberosum OX=4113 GN=SS3 PE=1 SV=1;;	PF16760;;PF08323;;PF13439;;PF00534;;PF13579	CBM53;;Glyco_transf_5;;Glyco_transf_4;;Glycos_transf_1;;Glyco_trans_4_4	Starch/carbohydrate-binding module (family 53);;Starch synthase catalytic domain;;Glycosyltransferase Family 4;;Glycosyl transferases group 1;;Glycosyl transferase 4-like domain
TRINITY_DN24385_c0_g2	239	------	------	------	------	------	------	------	------	------	------	------	------	------	------	------	------
TRINITY_DN30701_c0_g3	273	------	------	------	------	------	------	------	------	------	------	------	------	------	------	------	------
TRINITY_DN46629_c0_g1	229	------	------	------	------	------	------	------	------	------	------	------	------	------	------	------	------
TRINITY_DN10591_c0_g1	1956	GO:0016573;;GO:0035267;	biological_process;;cellular_component;;	BP:histone acetylation;;CC:NuA4 histone acetyltransferase complex;;	------	------	------	------	ENOG410YJF6	S:Function unknown)	XP_010905374.1	uncharacterized protein LOC105032590 [Elaeis guineensis])	------	------	PF00439	Bromodomain	Bromodomain
TRINITY_DN13165_c0_g1	1832	GO:0006004;;GO:0016021;;GO:0016740;	biological_process;;cellular_component;;molecular_function;;	BP:fucose metabolic process;;CC:integral component of membrane;;MF:transferase activity;;	------	------	------	------	ENOG410YDRR	S:Function unknown)	XP_008801515.1	protein MANNAN SYNTHESIS-RELATED 1-like [Phoenix dactylifera])	sp|Q9LU40|MSR1_ARATH;;	Protein MANNAN SYNTHESIS-RELATED 1 OS=Arabidopsis thaliana OX=3702 GN=MSR1 PE=2 SV=1;;	PF10250	O-FucT	GDP-fucose protein O-fucosyltransferase
TRINITY_DN832_c0_g1	447	GO:0006629;;GO:0016021;	biological_process;;cellular_component;;	BP:lipid metabolic process;;CC:integral component of membrane;;	------	------	------	------	COG3675;;ENOG41126U1	S:Function unknown);;	XP_010917337.1	uncharacterized protein LOC105041960 [Elaeis guineensis])	sp|F4JFU8|OBL1_ARATH;;	Triacylglycerol lipase OBL1 OS=Arabidopsis thaliana OX=3702 GN=OBL1 PE=1 SV=1;;	------	------	------
TRINITY_DN44338_c0_g1	232	------	------	------	K03457	TC.NCS1	------	------	COG1953;;COG1953	F:Nucleotide transport and metabolism);;H:Coenzyme transport and metabolism)	------	------	------	------	PF02133	Transp_cyt_pur	Permease for cytosine/purines, uracil, thiamine, allantoin
TRINITY_DN37582_c0_g1	379	------	------	------	------	------	------	------	------	------	------	------	------	------	------	------	------
TRINITY_DN31903_c0_g2	413	GO:0016021;;GO:0016301;;GO:0005524;;GO:0004672;	cellular_component;;molecular_function;;molecular_function;;molecular_function;;	CC:integral component of membrane;;MF:kinase activity;;MF:ATP binding;;MF:protein kinase activity;;	------	------	------	------	COG4886	S:Function unknown)	OAY67608.1	putative LRR receptor-like serine/threonine-protein kinase, partial [Ananas comosus])	sp|C0LGJ1|Y1743_ARATH;;	Probable LRR receptor-like serine/threonine-protein kinase At1g74360 OS=Arabidopsis thaliana OX=3702 GN=At1g74360 PE=1 SV=1;;	------	------	------
TRINITY_DN50449_c0_g1	280	------	------	------	------	------	------	------	------	------	------	------	------	------	------	------	------
TRINITY_DN24378_c0_g1	5955	GO:0008380;;GO:0006397;;GO:0005634;	biological_process;;biological_process;;cellular_component;;	BP:RNA splicing;;BP:mRNA processing;;CC:nucleus;;	------	------	------	------	ENOG410ZYUT;;ENOG410XSTI	S:Function unknown);;	XP_038985470.1	protein virilizer homolog isoform X1 [Phoenix dactylifera])	sp|F4J8G7|VIR_ARATH;;	Protein virilizer homolog OS=Arabidopsis thaliana OX=3702 GN=VIR PE=1 SV=1;;	------	------	------
TRINITY_DN23339_c0_g1	1679	GO:0006813;;GO:0009658;;GO:1905157;;GO:0009643;;GO:0009535;;GO:0009941;;GO:0016021;;GO:0015299;	biological_process;;biological_process;;biological_process;;biological_process;;cellular_component;;cellular_component;;cellular_component;;molecular_function;;	BP:potassium ion transport;;BP:chloroplast organization;;BP:positive regulation of photosynthesis;;BP:photosynthetic acclimation;;CC:chloroplast thylakoid membrane;;CC:chloroplast envelope;;CC:integral component of membrane;;MF:solut;;	------	------	------	------	COG1226	P:Inorganic ion transport and metabolism)	XP_010908897.1	K(+) efflux antiporter 3, chloroplastic [Elaeis guineensis])	sp|Q9M0Z3|KEA3_ARATH;;	;;	PF00999;;PF02254	Na_H_Exchanger;;TrkA_N	Sodium/hydrogen exchanger family;;TrkA-N domain
TRINITY_DN16849_c0_g1	997	GO:0019265;;GO:0005777;;GO:0004760;;GO:0008453;	biological_process;;cellular_component;;molecular_function;;molecular_function;;	BP:glycine biosynthetic process, by transamination of glyoxylate;;CC:peroxisome;;MF:serine-pyruvate transaminase activity;;MF:alanine-glyoxylate transaminase activity;;	K00830	AGXT	map00630;;map00250;;map00260;;map04146	Glyoxylate and dicarboxylate metabolism);;Alanine, aspartate and glutamate metabolism);;Glycine, serine and threonine metabolism);;Peroxisome)	COG0075	E:Amino acid transport and metabolism)	AAB95218.1	putative serine-glyoxylate aminotransferase [Fritillaria agrestis])	sp|Q56YA5|SGAT_ARATH;;	Serine--glyoxylate aminotransferase OS=Arabidopsis thaliana OX=3702 GN=AGT1 PE=1 SV=2;;	PF00266	Aminotran_5	Aminotransferase class-V
TRINITY_DN39198_c0_g2	235	------	------	------	------	------	------	------	------	------	------	------	------	------	------	------	------
TRINITY_DN46432_c0_g1	263	------	------	------	------	------	------	------	------	------	------	------	------	------	------	------	------
TRINITY_DN7212_c1_g1	238	------	------	------	------	------	------	------	------	------	------	------	------	------	------	------	------
TRINITY_DN7264_c0_g3	230	GO:0106311;;GO:0106310;	deleted;;deleted;;	old GO;;old GO;;	------	------	------	------	ENOG410YB0Y;;ENOG41107E3;;COG4886	S:Function unknown);;	XP_010928441.1	polygalacturonase inhibitor [Elaeis guineensis])	sp|Q05091|PGIP_PYRCO;;	Polygalacturonase inhibitor OS=Pyrus communis OX=23211 GN=PGIP PE=1 SV=1;;	PF13855	LRR_8	Leucine rich repeat
TRINITY_DN45576_c0_g1	313	GO:0016021;	cellular_component;;	CC:integral component of membrane;;	------	------	------	------	ENOG410ZJRH	S:Function unknown)	BBH04252.1	Endosomal targeting BRO1-like domain-containing protein [Prunus dulcis])	------	------	------	------	------
TRINITY_DN15379_c0_g1	2916	GO:0097428;;GO:0016226;;GO:0006281;;GO:0005634;;GO:0097361;	biological_process;;biological_process;;biological_process;;cellular_component;;cellular_component;;	BP:protein maturation by iron-sulfur cluster transfer;;BP:iron-sulfur cluster assembly;;BP:DNA repair;;CC:nucleus;;CC:CIA complex;;	K15075	MET18, MMS19	------	------	ENOG410XNMZ	S:Function unknown)	XP_008810490.2	MMS19 nucleotide excision repair protein homolog [Phoenix dactylifera])	sp|Q0WVF8|MMS19_ARATH;;	MMS19 nucleotide excision repair protein homolog OS=Arabidopsis thaliana OX=3702 GN=MMS19 PE=1 SV=1;;	PF12460;;PF13646	MMS19_C;;HEAT_2	RNAPII transcription regulator C-terminal;;HEAT repeats
TRINITY_DN12000_c0_g1	426	------	------	------	------	------	------	------	------	------	------	------	------	------	------	------	------
TRINITY_DN18575_c0_g2	1266	GO:0008194;	molecular_function;;	MF:UDP-glycosyltransferase activity;;	------	------	------	------	COG1819	S:Function unknown)	THU57718.1	hypothetical protein C4D60_Mb03t06450 [Musa balbisiana])	sp|F8WKW1|UGT2_GARJA;;	7-deoxyloganetin glucosyltransferase OS=Gardenia jasminoides OX=114476 GN=UGT85A24 PE=1 SV=1;;	PF00201	UDPGT	UDP-glucoronosyl and UDP-glucosyl transferase
TRINITY_DN18341_c0_g1	738	------	------	------	------	------	------	------	------	------	------	------	------	------	------	------	------
TRINITY_DN21663_c0_g1	1482	GO:0006281;;GO:0070182;	biological_process;;molecular_function;;	BP:DNA repair;;MF:DNA polymerase binding;;	K10895	FANCI	------	------	ENOG410XSU9	S:Function unknown)	ONK67552.1	uncharacterized protein A4U43_C05F1220 [Asparagus officinalis])	sp|Q8K368|FANCI_MOUSE;;	Fanconi anemia group I protein homolog OS=Mus musculus OX=10090 GN=Fanci PE=1 SV=2;;	PF14678	FANCI_S4	FANCI solenoid 4
TRINITY_DN434_c0_g1	225	------	------	------	------	------	------	------	------	------	------	------	------	------	------	------	------
TRINITY_DN26718_c0_g1	283	------	------	------	------	------	------	------	------	------	------	------	------	------	------	------	------
TRINITY_DN41375_c0_g1	228	------	------	------	------	------	------	------	------	------	------	------	------	------	------	------	------
TRINITY_DN28586_c0_g2	1399	GO:0016021;	cellular_component;;	CC:integral component of membrane;;	K22900	TRMO, trmO	------	------	COG1720	S:Function unknown)	XP_008808350.2	uncharacterized protein LOC103720435 [Phoenix dactylifera])	sp|Q9BU70|TRMO_HUMAN;;	tRNA;;	PF01980	TrmO	tRNA-methyltransferase O
TRINITY_DN27054_c1_g3	297	------	------	------	------	------	------	------	------	------	------	------	------	------	------	------	------
TRINITY_DN33071_c0_g1	316	------	------	------	------	------	------	------	------	------	------	------	------	------	------	------	------
TRINITY_DN9231_c1_g1	514	GO:0016021;	cellular_component;;	CC:integral component of membrane;;	------	------	------	------	ENOG4111QDI	S:Function unknown)	XP_010912273.1	uncharacterized protein LOC105038237 [Elaeis guineensis])	------	------	------	------	------
TRINITY_DN18705_c0_g1	531	------	------	------	------	------	------	------	------	------	------	------	------	------	------	------	------
TRINITY_DN39325_c0_g4	280	------	------	------	------	------	------	------	------	------	------	------	------	------	------	------	------
TRINITY_DN16087_c0_g1	243	------	------	------	------	------	------	------	------	------	------	------	------	------	------	------	------
TRINITY_DN38674_c0_g1	228	------	------	------	------	------	------	------	------	------	------	------	------	------	------	------	------
TRINITY_DN13883_c0_g1	276	------	------	------	------	------	------	------	COG2801	L:Replication, recombination and repair)	XP_020267947.1	uncharacterized protein LOC109843420, partial [Asparagus officinalis])	------	------	------	------	------
TRINITY_DN3573_c2_g1	246	------	------	------	------	------	------	------	------	------	------	------	------	------	------	------	------
TRINITY_DN6715_c0_g2	281	------	------	------	------	------	------	------	------	------	------	------	------	------	------	------	------
TRINITY_DN12155_c1_g1	1591	GO:0016021;;GO:0022857;	cellular_component;;molecular_function;;	CC:integral component of membrane;;MF:transmembrane transporter activity;;	------	------	------	------	ENOG410YBPN	S:Function unknown)	PKA49985.1	WAT1-related protein [Apostasia shenzhenica])	sp|O80638|WTR14_ARATH;;	WAT1-related protein At2g39510 OS=Arabidopsis thaliana OX=3702 GN=At2g39510 PE=2 SV=1;;	PF00892	EamA	EamA-like transporter family
TRINITY_DN2281_c0_g2	272	GO:0042538;;GO:0006487;;GO:0006013;;GO:0016021;;GO:0005802;;GO:0005768;;GO:0030246;;GO:0046872;;GO:0004559;	biological_process;;biological_process;;biological_process;;cellular_component;;cellular_component;;cellular_component;;molecular_function;;molecular_function;;molecular_function;;	BP:hyperosmotic salinity response;;BP:protein N-linked glycosylation;;BP:mannose metabolic process;;CC:integral component of membrane;;CC:trans-Golgi network;;CC:endosome;;MF:carbohydrate binding;;MF:metal ion binding;;MF:alpha-mannosidase activity;;	K01231	MAN2	map00510;;map00513	N-Glycan biosynthesis);;Various types of N-glycan biosynthesis)	------	------	XP_039146795.1	alpha-mannosidase 2 [Dioscorea cayenensis subsp. rotundata])	------	------	------	------	------
TRINITY_DN2556_c0_g1	3282	GO:0005975;;GO:0004556;;GO:0103025;;GO:0005509;	biological_process;;molecular_function;;molecular_function;;molecular_function;;	BP:carbohydrate metabolic process;;MF:alpha-amylase activity;;MF:alpha-amylase activit;;MF:calcium ion binding;;	K01176	AMY, amyA, malS	map00500	Starch and sucrose metabolism)	COG0366	G:Carbohydrate transport and metabolism)	XP_010943052.1	alpha-amylase isozyme 3D isoform X1 [Elaeis guineensis])	sp|P27939|AMY3C_ORYSJ;;	Alpha-amylase isozyme 3C OS=Oryza sativa subsp. japonica OX=39947 GN=AMY1.7 PE=2 SV=2;;	PF00128;;PF02324	Alpha-amylase;;Glyco_hydro_70	Alpha amylase, catalytic domain;;Glycosyl hydrolase family 70
TRINITY_DN24107_c0_g3	928	------	------	------	------	------	------	------	------	------	------	------	------	------	------	------	------
TRINITY_DN32665_c0_g3	453	GO:0008270;;GO:0003676;	molecular_function;;molecular_function;;	MF:zinc ion binding;;MF:nucleic acid binding;;	------	------	------	------	------	------	PKU64161.1	hypothetical protein MA16_Dca025779 [Dendrobium catenatum])	------	------	PF03732	Retrotrans_gag	Retrotransposon gag protein
TRINITY_DN6369_c1_g1	535	GO:0006412;;GO:0005840;;GO:0022627;;GO:0003735;;GO:0008270;	biological_process;;cellular_component;;cellular_component;;molecular_function;;molecular_function;;	BP:translation;;CC:ribosome;;CC:cytosolic small ribosomal subunit;;MF:structural constituent of ribosome;;MF:zinc ion binding;;	K02980	RP-S29e, RPS29	map03010	Ribosome)	------	------	XP_015942136.1	40S ribosomal protein S29 [Arachis duranensis])	sp|Q680P8|RS29_ARATH;;	40S ribosomal protein S29 OS=Arabidopsis thaliana OX=3702 GN=RPS29A PE=3 SV=2;;	PF00253	Ribosomal_S14	Ribosomal protein S14p/S29e
TRINITY_DN25341_c0_g1	497	GO:0008380;;GO:0006397;;GO:0005634;	biological_process;;biological_process;;cellular_component;;	BP:RNA splicing;;BP:mRNA processing;;CC:nucleus;;	K13114	PNN	map03013;;map03015	RNA transport);;mRNA surveillance pathway)	ENOG4110W63	S:Function unknown)	XP_008802082.1	pinin-like [Phoenix dactylifera])	------	------	------	------	------
TRINITY_DN29317_c0_g2	433	------	------	------	------	------	------	------	------	------	------	------	------	------	------	------	------
TRINITY_DN6842_c1_g1	335	GO:0045735;;GO:0003993;	molecular_function;;molecular_function;;	MF:nutrient reservoir activity;;MF:acid phosphatase activity;;	------	------	------	------	ENOG4111X3R	S:Function unknown)	KAF8393466.1	hypothetical protein HHK36_021710 [Tetracentron sinense])	sp|P15490|VSPA_SOYBN;;	Stem 28 kDa glycoprotein OS=Glycine max OX=3847 GN=VSPA PE=2 SV=1;;	PF03767	Acid_phosphat_B	HAD superfamily, subfamily IIIB (Acid phosphatase)
TRINITY_DN47711_c0_g1	204	------	------	------	------	------	------	------	------	------	------	------	------	------	------	------	------
TRINITY_DN9327_c2_g1	210	------	------	------	------	------	------	------	------	------	------	------	------	------	------	------	------
TRINITY_DN11527_c0_g2	3129	GO:0016021;;GO:0005524;;GO:0004672;	cellular_component;;molecular_function;;molecular_function;;	CC:integral component of membrane;;MF:ATP binding;;MF:protein kinase activity;;	------	------	------	------	COG4886;;COG0515	S:Function unknown);;T:Signal transduction mechanisms)	XP_010908742.2	receptor kinase-like protein Xa21 [Elaeis guineensis])	sp|C0LGP4|Y3475_ARATH;;	Probable LRR receptor-like serine/threonine-protein kinase At3g47570 OS=Arabidopsis thaliana OX=3702 GN=At3g47570 PE=2 SV=1;;	PF07714;;PF00069;;PF13855;;PF12799;;PF03109	PK_Tyr_Ser-Thr;;Pkinase;;LRR_8;;LRR_4;;ABC1	Protein tyrosine and serine/threonine kinase;;Protein kinase domain;;Leucine rich repeat;;Leucine Rich repeats (2 copies);;ABC1 atypical kinase-like domain
TRINITY_DN24199_c0_g2	691	------	------	------	------	------	------	------	------	------	------	------	------	------	------	------	------
TRINITY_DN939_c0_g1	543	------	------	------	------	------	------	------	ENOG41117CQ	S:Function unknown)	XP_008799772.2	uncharacterized protein LOC103714343 [Phoenix dactylifera])	------	------	------	------	------
TRINITY_DN6964_c0_g1	1143	GO:0048573;;GO:0009611;;GO:0009695;;GO:0009646;;GO:0009651;;GO:0009751;;GO:0009734;;GO:1900367;;GO:0009637;;GO:0010218;;GO:0009864;;GO:0033274;;GO:0080186;;GO:0009908;;GO:0007623;;GO:0009737;;GO:0050832;;GO:0010038;;GO:0010114;;GO:0042542;;GO:0009625;;GO:0009723;;GO:0009507;;GO:0046423;	biological_process;;biological_process;;biological_process;;biological_process;;biological_process;;biological_process;;biological_process;;biological_process;;biological_process;;biological_process;;biological_process;;biological_process;;biological_process;;biological_process;;biological_process;;biological_process;;biological_process;;biological_process;;biological_process;;biological_process;…	BP:photoperiodism, flowering;;BP:response to wounding;;BP:jasmonic acid biosynthetic process;;BP:response to absence of light;;BP:response to salt stress;;BP:response to salicylic acid;;BP:auxin-activated signaling pathway;;BP:positive regulation of defense response to insect;;BP:response to blue light;;BP:response to far red light;;BP:induced systemic resistance, jasmonic acid mediated signaling…	K10525	AOC	map00592	alpha-Linolenic acid metabolism)	ENOG4111X07	S:Function unknown)	AET50928.1	allene oxide cylase [Lilium longiflorum])	sp|A2XID3|AOC_ORYSI;;	Allene oxide cyclase, chloroplastic OS=Oryza sativa subsp. indica OX=39946 GN=AOC PE=2 SV=1;;	PF06351	Allene_ox_cyc	Allene oxide cyclase
TRINITY_DN5688_c1_g1	1597	GO:0006357;;GO:0045944;;GO:0005634;	biological_process;;biological_process;;cellular_component;;	BP:regulation of transcription from RNA polymerase II promoter;;BP:positive regulation of transcription from RNA polymerase II promoter;;CC:nucleus;;	K15223	UAF30, SPP27	------	------	COG5531	B:Chromatin structure and dynamics)	XP_009411861.1	PREDICTED: formin-like protein 18 [Musa acuminata subsp. malaccensis])	sp|Q08747|UAF30_YEAST;;	Upstream activation factor subunit UAF30 OS=Saccharomyces cerevisiae;;	PF02201;;PF08766	SWIB;;DEK_C	SWIB/MDM2 domain;;DEK C terminal domain
TRINITY_DN1945_c0_g2	225	------	------	------	------	------	------	------	------	------	------	------	------	------	------	------	------
TRINITY_DN3148_c0_g1	2116	GO:2000031;;GO:0052542;;GO:0010337;;GO:0009626;;GO:0006952;;GO:0012501;;GO:0005886;	biological_process;;biological_process;;biological_process;;biological_process;;biological_process;;biological_process;;cellular_component;;	BP:regulation of salicylic acid mediated signaling pathway;;BP:defense response by callose deposition;;BP:regulation of salicylic acid metabolic process;;BP:plant-type hypersensitive response;;BP:defense response;;BP:programmed cell death;;CC:plasma membrane;;	------	------	------	------	ENOG410ZJIW	S:Function unknown)	XP_029120574.1	MACPF domain-containing protein NSL1 isoform X2 [Elaeis guineensis])	sp|Q9SGN6|NSL1_ARATH;;	MACPF domain-containing protein NSL1 OS=Arabidopsis thaliana OX=3702 GN=NSL1 PE=2 SV=1;;	PF01823	MACPF	MAC/Perforin domain
TRINITY_DN23052_c0_g1	567	------	------	------	------	------	------	------	------	------	------	------	------	------	------	------	------
TRINITY_DN43917_c0_g1	260	------	------	------	------	------	------	------	------	------	------	------	------	------	------	------	------
TRINITY_DN34981_c0_g1	228	GO:0016829;	molecular_function;;	MF:lyase activity;;	------	------	------	------	ENOG41120WB	S:Function unknown)	CAD1842990.1	unnamed protein product [Ananas comosus var. bracteatus])	------	------	------	------	------
TRINITY_DN3044_c0_g3	1154	GO:0005829;;GO:1990904;;GO:0003723;;GO:0003729;	cellular_component;;cellular_component;;molecular_function;;molecular_function;;	CC:cytosol;;CC:ribonucleoprotein complex;;MF:RNA binding;;MF:mRNA binding;;	K24983	G3BP2	------	------	ENOG410YV57	S:Function unknown)	XP_010913086.1	ras GTPase-activating protein-binding protein 1 [Elaeis guineensis])	sp|Q9FME2|NTF2_ARATH;;	Nuclear transport factor 2 OS=Arabidopsis thaliana OX=3702 GN=NTF2 PE=1 SV=1;;	PF00076	RRM_1	RNA recognition motif. (a.k.a. RRM, RBD, or RNP domain)
TRINITY_DN659_c0_g3	1927	GO:0016021;	cellular_component;;	CC:integral component of membrane;;	------	------	------	------	------	------	KAG1354960.1	receptor-like protein 19 [Cocos nucifera])	sp|Q6JN47|EIX1_SOLLC;;	Receptor-like protein EIX1 OS=Solanum lycopersicum OX=4081 GN=EIX1 PE=2 SV=2;;	PF13855;;PF12799;;PF08263	LRR_8;;LRR_4;;LRRNT_2	Leucine rich repeat;;Leucine Rich repeats (2 copies);;Leucine rich repeat N-terminal domain
TRINITY_DN45768_c0_g1	206	------	------	------	------	------	------	------	------	------	------	------	------	------	------	------	------
TRINITY_DN13771_c0_g2	463	------	------	------	------	------	------	------	------	------	------	------	------	------	------	------	------
TRINITY_DN21373_c0_g2	412	------	------	------	------	------	------	------	------	------	------	------	------	------	------	------	------
TRINITY_DN20228_c0_g3	431	GO:0015074;;GO:0030418;;GO:0030410;;GO:0003676;;GO:0008270;	biological_process;;biological_process;;molecular_function;;molecular_function;;molecular_function;;	BP:DNA integration;;BP:nicotianamine biosynthetic process;;MF:nicotianamine synthase activity;;MF:nucleic acid binding;;MF:zinc ion binding;;	------	------	------	------	COG2801;;ENOG410YA0V	L:Replication, recombination and repair);;S:Function unknown)	KAE8678648.1	hypothetical protein F3Y22_tig00111402pilonHSYRG00027 [Hibiscus syriacus])	sp|P10978|POLX_TOBAC;;	Retrovirus-related Pol polyprotein from transposon TNT 1-94 OS=Nicotiana tabacum OX=4097 PE=2 SV=1;;	------	------	------
TRINITY_DN48752_c0_g1	252	------	------	------	------	------	------	------	------	------	------	------	------	------	------	------	------
TRINITY_DN26984_c0_g3	440	------	------	------	------	------	------	------	------	------	------	------	------	------	------	------	------
TRINITY_DN40030_c0_g2	362	------	------	------	K06911	PIR	------	------	COG1741	S:Function unknown)	ERN11883.1	hypothetical protein AMTR_s00020p00186610 [Amborella trichopoda])	sp|Q9SEE4|PIRL_SOLLC;;	Pirin-like protein OS=Solanum lycopersicum OX=4081 PE=2 SV=1;;	PF05726	Pirin_C	Pirin C-terminal cupin domain
TRINITY_DN47132_c0_g1	245	------	------	------	------	------	------	------	------	------	------	------	------	------	------	------	------
TRINITY_DN15351_c0_g1	856	------	------	------	------	------	------	------	------	------	------	------	------	------	------	------	------
TRINITY_DN3193_c0_g2	306	------	------	------	------	------	------	------	------	------	------	------	------	------	------	------	------
TRINITY_DN8609_c1_g1	446	GO:0016021;	cellular_component;;	CC:integral component of membrane;;	------	------	------	------	------	------	KAB2006341.1	hypothetical protein ES319_D11G337800v1 [Gossypium barbadense])	------	------	PF13855;;PF12799	LRR_8;;LRR_4	Leucine rich repeat;;Leucine Rich repeats (2 copies)
TRINITY_DN17794_c0_g1	330	GO:0010143;;GO:0016021;;GO:0016020;;GO:0016791;;GO:0090447;;GO:0016746;	biological_process;;cellular_component;;cellular_component;;molecular_function;;molecular_function;;molecular_function;;	BP:cutin biosynthetic process;;CC:integral component of membrane;;CC:membrane;;MF:phosphatase activity;;MF:glycerol-3-phosphate 2-O-acyltransferase activity;;MF:transferase activity, transferring acyl groups;;	K13508	GPAT	map00564;;map00561	Glycerophospholipid metabolism);;Glycerolipid metabolism)	ENOG4110PXU	I:Lipid transport and metabolism)	ONK55100.1	uncharacterized protein A4U43_UnF7560 [Asparagus officinalis])	sp|O80437|GPAT6_ARATH;;	Glycerol-3-phosphate 2-O-acyltransferase 6 OS=Arabidopsis thaliana OX=3702 GN=GPAT6 PE=1 SV=1;;	------	------	------
TRINITY_DN8240_c0_g1	851	GO:0006342;;GO:0005634;;GO:0000786;;GO:0046982;;GO:0003677;	biological_process;;cellular_component;;cellular_component;;molecular_function;;molecular_function;;	BP:chromatin silencing;;CC:nucleus;;CC:nucleosome;;MF:protein heterodimerization activity;;MF:DNA binding;;	K11251	H2A	------	------	COG5262	B:Chromatin structure and dynamics)	CUT18438.1	H2A.Z [Lilium davidii var. unicolor])	sp|Q84MP7|H2AV3_ORYSJ;;	Probable histone H2A variant 3 OS=Oryza sativa subsp. japonica OX=39947 GN=Os03g0743400 PE=2 SV=1;;	PF00125;;PF16211	Histone;;Histone_H2A_C	Core histone H2A/H2B/H3/H4;;C-terminus of histone H2A
TRINITY_DN10296_c0_g1	241	------	------	------	K13717	OTUD3	------	------	------	------	XP_010928355.1	OTU domain-containing protein 3 isoform X1 [Elaeis guineensis])	------	------	------	------	------
TRINITY_DN15650_c0_g1	265	GO:0006364;;GO:0006378;;GO:0006397;;GO:0005829;;GO:0005849;;GO:0016787;;GO:0003729;;GO:0046872;	biological_process;;biological_process;;biological_process;;cellular_component;;cellular_component;;molecular_function;;molecular_function;;molecular_function;;	BP:rRNA processing;;BP:mRNA polyadenylation;;BP:mRNA processing;;CC:cytosol;;CC:mRNA cleavage factor complex;;MF:hydrolase activity;;MF:mRNA binding;;MF:metal ion binding;;	K14397	NUDT21, CPSF5, CFIM25	map03015	mRNA surveillance pathway)	ENOG410XS8Z	A:RNA processing and modification)	GFY84211.1	cleavage/polyadenylation specificity factor, 25kDa subunit [Actinidia rufa])	sp|Q8GXS3|CFIS2_ARATH;;	Pre-mRNA cleavage factor Im 25 kDa subunit 2 OS=Arabidopsis thaliana OX=3702 GN=CFIS2 PE=1 SV=1;;	PF13869	NUDIX_2	Nucleotide hydrolase
TRINITY_DN24377_c0_g1	451	------	------	------	------	------	------	------	------	------	------	------	------	------	------	------	------
TRINITY_DN39393_c0_g1	399	GO:0006352;;GO:0005634;;GO:0000786;;GO:0046982;;GO:0003677;	biological_process;;cellular_component;;cellular_component;;molecular_function;;molecular_function;;	BP:DNA-templated transcription, initiation;;CC:nucleus;;CC:nucleosome;;MF:protein heterodimerization activity;;MF:DNA binding;;	K11254	H4	------	------	COG2036	B:Chromatin structure and dynamics)	KAF7823517.1	histone H4 [Senna tora])	sp|P62785|H41_WHEAT;;	Histone H4 variant TH011 OS=Triticum aestivum OX=4565 PE=3 SV=2;;	PF15511;;PF15630;;PF02969	CENP-T_C;;CENP-S;;TAF	Centromere kinetochore component CENP-T histone fold;;CENP-S protein;;TATA box binding protein associated factor (TAF)
TRINITY_DN49366_c0_g1	207	------	------	------	K12686	apeE, estA, lip-1	------	------	COG5571	N:Cell motility)	------	------	------	------	------	------	------
TRINITY_DN17166_c0_g1	278	GO:0006355;;GO:0006353;;GO:0003690;	biological_process;;biological_process;;molecular_function;;	BP:regulation of transcription, DNA-templated;;BP:DNA-templated transcription, termination;;MF:double-stranded DNA binding;;	K15032	MTERFD	------	------	ENOG410XT49	S:Function unknown)	XP_008801028.3	uncharacterized protein LOC103715237 [Phoenix dactylifera])	------	------	PF02536	mTERF	mTERF
TRINITY_DN11937_c1_g1	350	------	------	------	------	------	------	------	------	------	------	------	------	------	------	------	------
TRINITY_DN18570_c0_g1	469	GO:0016021;	cellular_component;;	CC:integral component of membrane;;	------	------	------	------	ENOG410Z3U5	S:Function unknown)	XP_010915933.1	uncharacterized protein LOC105040886 [Elaeis guineensis])	sp|Q9FZ97|MUC70_ARATH;;	Probable hexosyltransferase MUCI70 OS=Arabidopsis thaliana OX=3702 GN=MUCI70 PE=1 SV=1;;	PF04765	DUF616	Protein of unknown function (DUF616)
TRINITY_DN33749_c0_g5	286	------	------	------	------	------	------	------	------	------	------	------	------	------	------	------	------
TRINITY_DN935_c0_g1	510	GO:0000398;;GO:0006464;;GO:0008380;;GO:0005737;;GO:0005829;;GO:0005634;;GO:0031386;	biological_process;;biological_process;;biological_process;;cellular_component;;cellular_component;;cellular_component;;molecular_function;;	BP:mRNA splicing, via spliceosome;;BP:cellular protein modification process;;BP:RNA splicing;;CC:cytoplasm;;CC:cytosol;;CC:nucleus;;MF:protein tag;;	K13113	UBL5, HUB1	------	------	ENOG4111UT0	O:Posttranslational modification, protein turnover, chaperones)	KCW51380.1	hypothetical protein EUGRSUZ_J00924, partial [Eucalyptus grandis])	sp|Q9FGZ9|UBL5_ARATH;;	Ubiquitin-like protein 5 OS=Arabidopsis thaliana OX=3702 GN=UBL5 PE=3 SV=1;;	PF00240;;PF14560	ubiquitin;;Ubiquitin_2	Ubiquitin family;;Ubiquitin-like domain
TRINITY_DN11540_c0_g1	496	------	------	------	------	------	------	------	------	------	------	------	------	------	------	------	------
TRINITY_DN32241_c0_g1	284	GO:0016021;;GO:0005886;;GO:0038023;;GO:0015276;;GO:0004930;	cellular_component;;cellular_component;;molecular_function;;molecular_function;;molecular_function;;	CC:integral component of membrane;;CC:plasma membrane;;MF:signaling receptor activity;;MF:ligand-gated ion channel activity;;MF:G-protein coupled receptor activity;;	K05387	GRIP	------	------	ENOG410XQQV;;ENOG410ZK2M;;ENOG410ZK1U	S:Function unknown);;U:Intracellular trafficking, secretion, and vesicular transport);;U:Intracellular trafficking, secretion, and vesicular transport)	XP_038972452.1	LOW QUALITY PROTEIN: glutamate receptor 3.1-like [Phoenix dactylifera])	sp|Q7XP59|GLR31_ORYSJ;;	Glutamate receptor 3.1 OS=Oryza sativa subsp. japonica OX=39947 GN=GLR3.1 PE=1 SV=1;;	PF01094	ANF_receptor	Receptor family ligand binding region
TRINITY_DN50671_c0_g1	228	------	------	------	------	------	------	------	------	------	------	------	------	------	------	------	------
TRINITY_DN8967_c0_g1	3180	------	------	------	K19600	TUB, TULP	------	------	ENOG410XQFT	S:Function unknown)	XP_010911991.1	tubby-like F-box protein 8 [Elaeis guineensis])	sp|Q75HX5|TLP8_ORYSJ;;	Tubby-like F-box protein 8 OS=Oryza sativa subsp. japonica OX=39947 GN=TULP8 PE=2 SV=1;;	PF01167	Tub	Tub family
TRINITY_DN7599_c0_g1	2266	GO:0005509;;GO:0005524;;GO:0004672;	molecular_function;;molecular_function;;molecular_function;;	MF:calcium ion binding;;MF:ATP binding;;MF:protein kinase activity;;	K13412	CPK	map04626	Plant-pathogen interaction)	ENOG410XRMJ	T:Signal transduction mechanisms)	XP_039114830.1	calcium-dependent protein kinase 20-like [Dioscorea cayenensis subsp. rotundata])	sp|Q84SL0|CDPKK_ORYSJ;;	Calcium-dependent protein kinase 20 OS=Oryza sativa subsp. japonica OX=39947 GN=CPK20 PE=2 SV=2;;	PF00069;;PF00036;;PF07714;;PF13499;;PF13202;;PF13405;;PF13833;;PF14531;;PF06293	Pkinase;;EF-hand_1;;PK_Tyr_Ser-Thr;;EF-hand_7;;EF-hand_5;;EF-hand_6;;EF-hand_8;;Kinase-like;;Kdo	Protein kinase domain;;EF hand;;Protein tyrosine and serine/threonine kinase;;EF-hand domain pair;;EF hand;;EF-hand domain;;EF-hand domain pair;;Kinase-like;;Lipopolysaccharide kinase (Kdo/WaaP) family
TRINITY_DN12521_c0_g1	327	------	------	------	------	------	------	------	------	------	------	------	------	------	------	------	------
TRINITY_DN17671_c0_g1	327	------	------	------	------	------	------	------	------	------	------	------	------	------	------	------	------
TRINITY_DN864_c0_g1	4273	------	------	------	------	------	------	------	------	------	------	------	------	------	------	------	------
TRINITY_DN13486_c0_g2	482	------	------	------	------	------	------	------	------	------	------	------	------	------	------	------	------
TRINITY_DN28089_c0_g3	752	------	------	------	------	------	------	------	------	------	------	------	------	------	------	------	------
TRINITY_DN35969_c0_g1	584	------	------	------	------	------	------	------	------	------	------	------	------	------	------	------	------
TRINITY_DN5658_c0_g2	1859	------	------	------	------	------	------	------	------	------	------	------	------	------	------	------	------
TRINITY_DN36444_c0_g1	289	------	------	------	------	------	------	------	------	------	------	------	------	------	------	------	------
TRINITY_DN5806_c0_g1	1226	GO:0045893;;GO:0005634;;GO:0043565;;GO:0000981;	biological_process;;cellular_component;;molecular_function;;molecular_function;;	BP:positive regulation of transcription, DNA-templated;;CC:nucleus;;MF:sequence-specific DNA binding;;MF:RNA polymerase II transcription factor activity, sequence-specific DNA binding;;	K09338	HD-ZIP	------	------	ENOG410Z2UE	K:Transcription)	XP_020275215.1	homeobox-leucine zipper protein HOX21-like [Asparagus officinalis])	sp|Q8LC03|ATB13_ARATH;;	Homeobox-leucine zipper protein ATHB-13 OS=Arabidopsis thaliana OX=3702 GN=ATHB-13 PE=2 SV=2;;	PF02183;;PF00046;;PF05920	HALZ;;Homeodomain;;Homeobox_KN	Homeobox associated leucine zipper;;Homeodomain;;Homeobox KN domain
TRINITY_DN13554_c0_g1	493	GO:0016887;;GO:0005524;	molecular_function;;molecular_function;;	MF:ATPase activity;;MF:ATP binding;;	K08900	BCS1	------	------	COG0465	O:Posttranslational modification, protein turnover, chaperones)	XP_039116493.1	AAA-ATPase At3g50940-like [Dioscorea cayenensis subsp. rotundata])	sp|Q8VZG2|HSR4_ARATH;;	Protein HYPER-SENSITIVITY-RELATED 4 OS=Arabidopsis thaliana OX=3702 GN=HSR4 PE=2 SV=1;;	PF14363	AAA_assoc	Domain associated at C-terminal with AAA
TRINITY_DN46250_c0_g1	367	------	------	------	------	------	------	------	------	------	------	------	------	------	------	------	------
TRINITY_DN12712_c0_g6	359	GO:0003834;;GO:0046872;;GO:0016702;	molecular_function;;molecular_function;;molecular_function;;	MF:beta-carotene 15,15'-monooxygenase activity;;MF:metal ion binding;;MF:oxidoreductase activity, acting on single donors with incorporation of molecular oxygen, incorporation of two atoms of oxygen;;	K09840	NCED	map00906	Carotenoid biosynthesis)	COG3670	Q:Secondary metabolites biosynthesis, transport and catabolism)	BBE08044.1	carotenoid cleavage dioxygenase 4 [Lilium formosanum x Lilium longiflorum])	sp|Q6YVJ0|NCED1_ORYSJ;;	9-cis-epoxycarotenoid dioxygenase NCED1, chloroplastic OS=Oryza sativa subsp. japonica OX=39947 GN=NCED1 PE=2 SV=1;;	------	------	------
TRINITY_DN9503_c0_g5	254	------	------	------	------	------	------	------	------	------	------	------	------	------	------	------	------
TRINITY_DN22648_c0_g1	345	GO:0042274;;GO:0006364;;GO:0006412;;GO:0032040;;GO:0022627;;GO:0005840;;GO:0003735;	biological_process;;biological_process;;biological_process;;cellular_component;;cellular_component;;cellular_component;;molecular_function;;	BP:ribosomal small subunit biogenesis;;BP:rRNA processing;;BP:translation;;CC:small-subunit processome;;CC:cytosolic small ribosomal subunit;;CC:ribosome;;MF:structural constituent of ribosome;;	K02993	RP-S7e, RPS7	map03010	Ribosome)	ENOG410ZYKB	J:Translation, ribosomal structure and biogenesis)	XP_030529731.1	40S ribosomal protein S7-like [Rhodamnia argentea])	sp|P50894|RS7_TAKRU;;	40S ribosomal protein S7 OS=Takifugu rubripes OX=31033 GN=rps7 PE=3 SV=1;;	PF01251	Ribosomal_S7e	Ribosomal protein S7e
TRINITY_DN28800_c0_g1	216	------	------	------	------	------	------	------	------	------	------	------	------	------	------	------	------
TRINITY_DN50110_c0_g1	282	------	------	------	------	------	------	------	------	------	------	------	------	------	------	------	------
TRINITY_DN12352_c0_g1	788	GO:0006355;;GO:0003677;	biological_process;;molecular_function;;	BP:regulation of transcription, DNA-templated;;MF:DNA binding;;	------	------	------	------	ENOG410YDQ3	S:Function unknown)	AXU39997.1	NAC protein [Lilium pumilum])	sp|Q9FK44|NAC87_ARATH;;	NAC domain-containing protein 87 OS=Arabidopsis thaliana OX=3702 GN=NAC087 PE=2 SV=1;;	PF02365	NAM	No apical meristem (NAM) protein
TRINITY_DN15853_c0_g1	1096	------	------	------	------	------	------	------	ENOG410ZGIA	S:Function unknown)	XP_022874493.1	uncharacterized protein LOC111393272 isoform X2 [Olea europaea var. sylvestris])	------	------	PF08879	WRC	WRC
TRINITY_DN11792_c0_g4	1351	------	------	------	------	------	------	------	------	------	------	------	------	------	------	------	------
TRINITY_DN44000_c0_g1	310	------	------	------	------	------	------	------	------	------	------	------	------	------	------	------	------
TRINITY_DN19805_c0_g2	960	------	------	------	------	------	------	------	------	------	------	------	------	------	------	------	------
TRINITY_DN6565_c0_g1	1674	------	------	------	------	------	------	------	ENOG410YDPY	S:Function unknown)	XP_008809090.1	uncharacterized protein LOC103720902 [Phoenix dactylifera])	------	------	------	------	------
TRINITY_DN6479_c0_g1	798	GO:0004842;	molecular_function;;	MF:ubiquitin-protein transferase activity;;	------	------	------	------	COG5021	O:Posttranslational modification, protein turnover, chaperones)	KAG1331483.1	E3 ubiquitin-protein ligase UPL2 [Cocos nucifera])	sp|Q9ZUP4|CKL5_ARATH;;	Casein kinase 1-like protein 5 OS=Arabidopsis thaliana OX=3702 GN=CKL5 PE=1 SV=1;;	------	------	------
TRINITY_DN367_c0_g1	1917	GO:0071555;;GO:0005794;;GO:0016021;;GO:0000139;;GO:0047259;;GO:0051753;;GO:0016757;	biological_process;;cellular_component;;cellular_component;;cellular_component;;molecular_function;;molecular_function;;molecular_function;;	BP:cell wall organization;;CC:Golgi apparatus;;CC:integral component of membrane;;CC:Golgi membrane;;MF:glucomannan 4-beta-mannosyltransferase activity;;MF:mannan synthase activity;;MF:transferase activity, transferring glycosyl groups;;	K13680	CSLA	------	------	COG1215	M:Cell wall/membrane/envelope biogenesis)	XP_010937162.1	probable glucomannan 4-beta-mannosyltransferase 11 isoform X3 [Elaeis guineensis])	sp|Q6YWK8|CSLAB_ORYSJ;;	Probable glucomannan 4-beta-mannosyltransferase 11 OS=Oryza sativa subsp. japonica OX=39947 GN=CSLA11 PE=2 SV=1;;	PF13632;;PF13641;;PF00535;;PF13506	Glyco_trans_2_3;;Glyco_tranf_2_3;;Glycos_transf_2;;Glyco_transf_21	Glycosyl transferase family group 2;;Glycosyltransferase like family 2;;Glycosyl transferase family 2;;Glycosyl transferase family 21
TRINITY_DN27942_c0_g2	805	GO:0016021;;GO:0003746;	cellular_component;;molecular_function;;	CC:integral component of membrane;;MF:translation elongation factor activity;;	------	------	------	------	ENOG410Y09R	S:Function unknown)	XP_009415400.1	PREDICTED: uncharacterized protein LOC103996247 [Musa acuminata subsp. malaccensis])	------	------	------	------	------
TRINITY_DN24602_c0_g1	291	------	------	------	------	------	------	------	------	------	------	------	------	------	------	------	------
TRINITY_DN22313_c0_g2	232	------	------	------	------	------	------	------	------	------	------	------	------	------	------	------	------
TRINITY_DN28472_c1_g1	369	GO:0003824;;GO:0016621;;GO:0003723;	molecular_function;;molecular_function;;molecular_function;;	MF:catalytic activity;;MF:cinnamoyl-CoA reductase activity;;MF:RNA binding;;	------	------	------	------	COG0451	M:Cell wall/membrane/envelope biogenesis)	XP_020108990.1	cinnamoyl-CoA reductase 2-like [Ananas comosus])	sp|A0A059TC02|CCR1_PETHY;;	Cinnamoyl-CoA reductase 1 OS=Petunia hybrida OX=4102 GN=CCR1 PE=1 SV=1;;	PF01370	Epimerase	NAD dependent epimerase/dehydratase family
TRINITY_DN41565_c0_g1	313	GO:0004842;	molecular_function;;	MF:ubiquitin-protein transferase activity;;	------	------	------	------	ENOG410Y9QY	S:Function unknown)	RRT79606.1	hypothetical protein B296_00007957 [Ensete ventricosum])	sp|O82239|RFI2_ARATH;;	E3 ubiquitin-protein ligase RFI2 OS=Arabidopsis thaliana OX=3702 GN=RFI2 PE=1 SV=2;;	PF13639;;PF17123;;PF00097;;PF13445;;PF13923;;PF12678;;PF14634;;PF14570;;PF00628;;PF13920	zf-RING_2;;zf-RING_11;;zf-C3HC4;;zf-RING_UBOX;;zf-C3HC4_2;;zf-rbx1;;zf-RING_5;;zf-RING_4;;PHD;;zf-C3HC4_3	Ring finger domain;;RING-like zinc finger;;Zinc finger, C3HC4 type (RING finger);;RING-type zinc-finger;;Zinc finger, C3HC4 type (RING finger);;RING-H2 zinc finger domain;;zinc-RING finger domain;;RING/Ubox like zinc-binding domain;;PHD-finger;;Zinc finger, C3HC4 type (RING finger)
TRINITY_DN48900_c0_g1	240	------	------	------	------	------	------	------	------	------	------	------	------	------	------	------	------
TRINITY_DN22743_c0_g2	1140	GO:0005634;;GO:0003682;;GO:0003677;	cellular_component;;molecular_function;;molecular_function;;	CC:nucleus;;MF:chromatin binding;;MF:DNA binding;;	------	------	------	------	ENOG410YI9Q	S:Function unknown)	XP_029121082.1	protein SAWADEE HOMEODOMAIN HOMOLOG 1 isoform X3 [Elaeis guineensis])	sp|Q8RWJ7|SHH2_ARATH;;	Protein SAWADEE HOMEODOMAIN HOMOLOG 2 OS=Arabidopsis thaliana OX=3702 GN=SHH2 PE=2 SV=1;;	PF16719	SAWADEE	SAWADEE domain
TRINITY_DN42074_c0_g6	294	------	------	------	------	------	------	------	------	------	------	------	------	------	------	------	------
TRINITY_DN38419_c0_g2	236	GO:0016021;	cellular_component;;	CC:integral component of membrane;;	------	------	------	------	COG0484;;ENOG4111AKR;;ENOG410ZHKU	O:Posttranslational modification, protein turnover, chaperones);;S:Function unknown);;S:Function unknown)	XP_019710381.1	uncharacterized protein LOC105057427 [Elaeis guineensis])	------	------	------	------	------
TRINITY_DN38256_c0_g1	220	------	------	------	------	------	------	------	------	------	------	------	------	------	------	------	------
TRINITY_DN26874_c0_g2	226	------	------	------	------	------	------	------	------	------	------	------	------	------	------	------	------
TRINITY_DN40968_c0_g1	344	------	------	------	------	------	------	------	------	------	------	------	------	------	------	------	------
TRINITY_DN812_c0_g1	1582	GO:0006334;;GO:0005730;;GO:0000781;;GO:0000786;;GO:0016740;;GO:0003691;	biological_process;;cellular_component;;cellular_component;;cellular_component;;molecular_function;;molecular_function;;	BP:nucleosome assembly;;CC:nucleolus;;CC:chromosome, telomeric region;;CC:nucleosome;;MF:transferase activity;;MF:double-stranded telomeric DNA binding;;	K09422	MYBP	------	------	ENOG4111SQS	K:Transcription)	RWR86527.1	telomere repeat-binding factor 1-like protein [Cinnamomum micranthum f. kanehirae])	sp|C0HIA3|SMH6_MAIZE;;	Single myb histone 6 OS=Zea mays OX=4577 GN=SMH6 PE=2 SV=1;;	PF00249;;PF00538;;PF13921	Myb_DNA-binding;;Linker_histone;;Myb_DNA-bind_6	Myb-like DNA-binding domain;;linker histone H1 and H5 family;;Myb-like DNA-binding domain
TRINITY_DN533_c0_g1	1142	GO:0016021;;GO:0016787;	cellular_component;;molecular_function;;	CC:integral component of membrane;;MF:hydrolase activity;;	------	------	------	------	COG0400	S:Function unknown)	XP_008806076.2	probable carboxylesterase Os04g0669500 isoform X1 [Phoenix dactylifera])	sp|Q0J969|CAEH1_ORYSJ;;	Probable carboxylesterase Os04g0669500 OS=Oryza sativa subsp. japonica OX=39947 GN=Os04g0669500 PE=3 SV=1;;	PF02230;;PF12146;;PF01738;;PF00326	Abhydrolase_2;;Hydrolase_4;;DLH;;Peptidase_S9	Phospholipase/Carboxylesterase;;Serine aminopeptidase, S33;;Dienelactone hydrolase family;;Prolyl oligopeptidase family
TRINITY_DN34621_c0_g1	1148	------	------	------	------	------	------	------	------	------	------	------	------	------	------	------	------
TRINITY_DN10831_c0_g1	2362	GO:0006749;;GO:0004364;	biological_process;;molecular_function;;	BP:glutathione metabolic process;;MF:glutathione transferase activity;;	------	------	------	------	COG0625	O:Posttranslational modification, protein turnover, chaperones)	KAG1361023.1	putative Glutathione S-transferase F11 [Cocos nucifera])	sp|P42761|GSTFA_ARATH;;	Glutathione S-transferase F10 OS=Arabidopsis thaliana OX=3702 GN=GSTF10 PE=1 SV=3;;	PF00043;;PF14497	GST_C;;GST_C_3	Glutathione S-transferase, C-terminal domain;;Glutathione S-transferase, C-terminal domain
TRINITY_DN45435_c0_g1	287	------	------	------	------	------	------	------	------	------	------	------	------	------	------	------	------
TRINITY_DN37607_c0_g1	242	GO:0016021;;GO:0005524;;GO:0004672;	cellular_component;;molecular_function;;molecular_function;;	CC:integral component of membrane;;MF:ATP binding;;MF:protein kinase activity;;	------	------	------	------	COG4886	S:Function unknown)	XP_026664594.1	probable leucine-rich repeat receptor-like protein kinase At1g35710 [Phoenix dactylifera])	sp|Q9LP24|Y1571_ARATH;;	Probable leucine-rich repeat receptor-like protein kinase At1g35710 OS=Arabidopsis thaliana OX=3702 GN=At1g35710 PE=1 SV=1;;	PF08263	LRRNT_2	Leucine rich repeat N-terminal domain
TRINITY_DN4095_c0_g2	323	------	------	------	------	------	------	------	------	------	------	------	------	------	------	------	------
TRINITY_DN16344_c0_g1	489	GO:0016021;;GO:0005506;;GO:0016705;;GO:0004497;;GO:0020037;	cellular_component;;molecular_function;;molecular_function;;molecular_function;;molecular_function;;	CC:integral component of membrane;;MF:iron ion binding;;MF:oxidoreductase activity, acting on paired donors, with incorporation or reduction of molecular oxygen;;MF:monooxygenase activity;;MF:heme binding;;	------	------	------	------	COG2124	Q:Secondary metabolites biosynthesis, transport and catabolism)	XP_029120995.1	cytochrome P450 72A15-like, partial [Elaeis guineensis])	sp|H2DH21|C7A29_PANGI;;	Cytochrome P450 CYP72A219 OS=Panax ginseng OX=4054 PE=2 SV=1;;	PF00067	p450	Cytochrome P450
TRINITY_DN11583_c0_g1	603	------	------	------	------	------	------	------	ENOG410ZZGT	S:Function unknown)	CAA7403003.1	unnamed protein product [Spirodela intermedia])	------	------	------	------	------
TRINITY_DN16544_c0_g3	255	GO:0016021;;GO:0005886;;GO:0005524;;GO:0004672;	cellular_component;;cellular_component;;molecular_function;;molecular_function;;	CC:integral component of membrane;;CC:plasma membrane;;MF:ATP binding;;MF:protein kinase activity;;	------	------	------	------	------	------	XP_027337293.1	MDIS1-interacting receptor like kinase 2-like [Abrus precatorius])	sp|Q9LP24|Y1571_ARATH;;	Probable leucine-rich repeat receptor-like protein kinase At1g35710 OS=Arabidopsis thaliana OX=3702 GN=At1g35710 PE=1 SV=1;;	PF07714	PK_Tyr_Ser-Thr	Protein tyrosine and serine/threonine kinase
TRINITY_DN11920_c0_g2	376	------	------	------	------	------	------	------	ENOG410Z9HU	S:Function unknown)	KAG1346398.1	hypothetical protein COCNU_06G002270 [Cocos nucifera])	------	------	------	------	------
TRINITY_DN44929_c0_g1	214	------	------	------	------	------	------	------	------	------	------	------	------	------	------	------	------
TRINITY_DN27648_c0_g1	238	------	------	------	------	------	------	------	------	------	------	------	------	------	------	------	------
TRINITY_DN5057_c0_g2	244	GO:0000502;;GO:0016021;	cellular_component;;cellular_component;;	CC:proteasome complex;;CC:integral component of membrane;;	K03035	PSMD12, RPN5	map03050	Proteasome)	COG5071	O:Posttranslational modification, protein turnover, chaperones)	AQK76341.1	26S proteasome non-ATPase regulatory subunit 12 homolog B [Zea mays])	sp|Q8VWK0|PS12B_ARATH;;	26S proteasome non-ATPase regulatory subunit 12 homolog B OS=Arabidopsis thaliana OX=3702 GN=RPN5B PE=1 SV=1;;	------	------	------
TRINITY_DN46141_c0_g1	258	------	------	------	------	------	------	------	------	------	------	------	------	------	------	------	------
TRINITY_DN4765_c0_g1	1987	GO:0009694;;GO:0009696;;GO:0080032;;GO:0080031;;GO:0080030;	biological_process;;biological_process;;molecular_function;;molecular_function;;molecular_function;;	BP:jasmonic acid metabolic process;;BP:salicylic acid metabolic process;;MF:methyl jasmonate esterase activity;;MF:methyl salicylate esterase activity;;MF:methyl indole-3-acetate esterase activity;;	------	------	------	------	ENOG4111IVV	S:Function unknown)	XP_008802927.2	putative methylesterase 14, chloroplastic [Phoenix dactylifera])	sp|Q9FVW3|MES14_ARATH;;	Putative methylesterase 14, chloroplastic OS=Arabidopsis thaliana OX=3702 GN=MES14 PE=1 SV=1;;	PF12697;;PF00561;;PF12146;;PF02450;;PF06821	Abhydrolase_6;;Abhydrolase_1;;Hydrolase_4;;LCAT;;Ser_hydrolase	Alpha/beta hydrolase family;;alpha/beta hydrolase fold;;Serine aminopeptidase, S33;;Lecithi;;Serine hydrolase
TRINITY_DN3750_c0_g1	817	------	------	------	------	------	------	------	ENOG410YR55	S:Function unknown)	PKA60976.1	hypothetical protein AXF42_Ash019965 [Apostasia shenzhenica])	------	------	PF14009	PADRE	PADRE domain
TRINITY_DN13392_c0_g1	1829	GO:0008233;;GO:0030145;;GO:0070006;	molecular_function;;molecular_function;;molecular_function;;	MF:peptidase activity;;MF:manganese ion binding;;MF:metalloaminopeptidase activity;;	K14213	PEPD	------	------	COG0006	E:Amino acid transport and metabolism)	XP_009408875.1	PREDICTED: xaa-Pro dipeptidase isoform X1 [Musa acuminata subsp. malaccensis])	sp|P12955|PEPD_HUMAN;;	Xaa-Pro dipeptidase OS=Homo sapiens OX=9606 GN=PEPD PE=1 SV=3;;	PF00557;;PF05195	Peptidase_M24;;AMP_N	Metallopeptidase family M24;;Aminopeptidase P, N-terminal domain
TRINITY_DN3313_c2_g1	1424	------	------	------	------	------	------	------	------	------	------	------	------	------	------	------	------
TRINITY_DN11811_c0_g2	222	GO:0015074;;GO:0005634;;GO:0003676;;GO:0003677;	biological_process;;cellular_component;;molecular_function;;molecular_function;;	BP:DNA integration;;CC:nucleus;;MF:nucleic acid binding;;MF:DNA binding;;	------	------	------	------	------	------	KAA8546750.1	hypothetical protein F0562_003179 [Nyssa sinensis])	------	------	------	------	------
TRINITY_DN11024_c0_g3	408	GO:0015074;;GO:0016021;;GO:0008270;;GO:0003676;;GO:0004672;;GO:0005524;	biological_process;;cellular_component;;molecular_function;;molecular_function;;molecular_function;;molecular_function;;	BP:DNA integration;;CC:integral component of membrane;;MF:zinc ion binding;;MF:nucleic acid binding;;MF:protein kinase activity;;MF:ATP binding;;	------	------	------	------	------	------	KAE8708470.1	hypothetical protein F3Y22_tig00110339pilonHSYRG00135 [Hibiscus syriacus])	------	------	------	------	------
TRINITY_DN16136_c0_g1	362	------	------	------	------	------	------	------	------	------	------	------	------	------	------	------	------
TRINITY_DN3515_c0_g1	1090	GO:0015074;;GO:0016021;;GO:0008270;;GO:0003676;	biological_process;;cellular_component;;molecular_function;;molecular_function;;	BP:DNA integration;;CC:integral component of membrane;;MF:zinc ion binding;;MF:nucleic acid binding;;	------	------	------	------	------	------	XP_020267947.1	uncharacterized protein LOC109843420, partial [Asparagus officinalis])	------	------	------	------	------
TRINITY_DN10590_c0_g1	2851	------	------	------	------	------	------	------	------	------	------	------	------	------	------	------	------
TRINITY_DN31411_c0_g1	381	------	------	------	------	------	------	------	------	------	------	------	------	------	------	------	------
TRINITY_DN21411_c0_g3	263	------	------	------	------	------	------	------	------	------	------	------	------	------	------	------	------
TRINITY_DN2312_c0_g1	2052	------	------	------	------	------	------	------	------	------	VVA34400.1	Hypothetical predicted protein, partial [Prunus dulcis])	------	------	------	------	------
TRINITY_DN2502_c0_g1	1265	GO:0008270;;GO:0016491;	molecular_function;;molecular_function;;	MF:zinc ion binding;;MF:oxidoreductase activity;;	------	------	------	------	COG1064	C:Energy production and conversion)	XP_020083143.1	probable mannitol dehydrogenase [Ananas comosus])	sp|P93257|MTDH_MESCR;;	Probable mannitol dehydrogenase OS=Mesembryanthemum crystallinum OX=3544 GN=ELI3 PE=2 SV=1;;	PF08240;;PF00107;;PF02826;;PF01262	ADH_N;;ADH_zinc_N;;2-Hacid_dh_C;;AlaDh_PNT_C	Alcohol dehydrogenase GroES-like domain;;Zinc-binding dehydrogenase;;D-isomer specific 2-hydroxyacid dehydrogenase, NAD binding domain;;Alanine dehydrogenase/PNT, C-terminal domain
TRINITY_DN11439_c1_g1	275	------	------	------	------	------	------	------	------	------	------	------	------	------	------	------	------
TRINITY_DN8302_c0_g2	1623	GO:0009834;;GO:0006486;;GO:0010417;;GO:0005794;;GO:0016020;;GO:0000139;;GO:0016740;;GO:0016757;	biological_process;;biological_process;;biological_process;;cellular_component;;cellular_component;;cellular_component;;molecular_function;;molecular_function;;	BP:plant-type secondary cell wall biogenesis;;BP:protein glycosylation;;BP:glucuronoxylan biosynthetic process;;CC:Golgi apparatus;;CC:membrane;;CC:Golgi membrane;;MF:transferase activity;;MF:transferase activity, transferring glycosyl groups;;	K20870	IRX10	------	------	ENOG410XTFH	S:Function unknown)	XP_020245882.1	probable beta-1,4-xylosyltransferase IRX10L [Asparagus officinalis])	sp|Q8S1X7|GT15_ORYSJ;;	Probable glucuronosyltransferase Os01g0926700 OS=Oryza sativa subsp. japonica OX=39947 GN=Os01g0926700 PE=3 SV=1;;	PF03016	Exostosin	Exostosin family
TRINITY_DN27569_c1_g1	437	GO:0003964;	molecular_function;;	MF:RNA-directed DNA polymerase activity;;	------	------	------	------	------	------	XP_039120331.1	uncharacterized protein LOC120256716 [Dioscorea cayenensis subsp. rotundata])	------	------	------	------	------
TRINITY_DN49079_c0_g1	330	------	------	------	------	------	------	------	------	------	------	------	------	------	------	------	------
TRINITY_DN10529_c0_g1	586	------	------	------	------	------	------	------	------	------	------	------	------	------	------	------	------
TRINITY_DN4057_c0_g1	785	------	------	------	K07253	MIF	map00360;;map00350	Phenylalanine metabolism);;Tyrosine metabolism)	------	------	XP_026656691.1	macrophage migration inhibitory factor homolog isoform X1 [Phoenix dactylifera])	sp|P91850|MIFH_BRUMA;;	Macrophage migration inhibitory factor homolog OS=Brugia malayi OX=6279 GN=Bm1_28435 PE=3 SV=4;;	PF01187	MIF	Macrophage migration inhibitory factor (MIF)
TRINITY_DN8897_c0_g2	438	GO:0032259;;GO:0016021;;GO:0008168;	biological_process;;cellular_component;;molecular_function;;	BP:methylation;;CC:integral component of membrane;;MF:methyltransferase activity;;	------	------	------	------	ENOG4111EGP;;ENOG410YAWV	U:Intracellular trafficking, secretion, and vesicular transport);;S:Function unknown)	XP_010912141.1	probable methyltransferase PMT19 [Elaeis guineensis])	------	------	------	------	------
TRINITY_DN16041_c0_g1	1602	GO:0004185;	molecular_function;;	MF:serine-type carboxypeptidase activity;;	K16297	SCPL-II	------	------	COG2939	E:Amino acid transport and metabolism)	XP_009413121.1	PREDICTED: serine carboxypeptidase-like 34 isoform X1 [Musa acuminata subsp. malaccensis])	sp|Q0WPR4|SCP34_ARATH;;	Serine carboxypeptidase-like 34 OS=Arabidopsis thaliana OX=3702 GN=SCPL34 PE=2 SV=2;;	PF00450	Peptidase_S10	Serine carboxypeptidase
TRINITY_DN50048_c0_g1	271	------	------	------	K02480	K02480	------	------	------	------	------	------	------	------	------	------	------
TRINITY_DN21842_c0_g1	1827	GO:0004721;	molecular_function;;	MF:phosphoprotein phosphatase activity;;	------	------	------	------	ENOG410XT5Z	S:Function unknown)	OAY70648.1	Formin-like protein 3 [Ananas comosus])	sp|Q7G6K7|FH3_ORYSJ;;	Formin-like protein 3 OS=Oryza sativa subsp. japonica OX=39947 GN=FH3 PE=2 SV=2;;	PF02181	FH2	Formin Homology 2 Domain
TRINITY_DN7934_c0_g5	973	------	------	------	------	------	------	------	------	------	------	------	------	------	------	------	------
TRINITY_DN10336_c1_g1	851	GO:0005684;;GO:0071014;	cellular_component;;cellular_component;;	CC:U2-type spliceosomal complex;;CC:post-mRNA release spliceosomal complex;;	K12871	CCDC12	map03040	Spliceosome)	ENOG4111R31	S:Function unknown)	XP_026664269.1	coiled-coil domain-containing protein 12 [Phoenix dactylifera])	sp|Q8WUD4|CCD12_HUMAN;;	Coiled-coil domain-containing protein 12 OS=Homo sapiens OX=9606 GN=CCDC12 PE=1 SV=1;;	PF08315	cwf18	cwf18 pre-mRNA splicing factor
TRINITY_DN1621_c0_g4	977	GO:0016021;;GO:0005739;	cellular_component;;cellular_component;;	CC:integral component of membrane;;CC:mitochondrion;;	------	------	------	------	ENOG4111F9W	S:Function unknown)	XP_023888956.1	protein FMP32, mitochondrial-like [Quercus suber])	------	------	PF07798;;PF16888	DUF1640;;DUF5082	Protein of unknown function (DUF1640);;Domain of unknown function (DUF5082)
TRINITY_DN19416_c0_g1	407	GO:0043130;	molecular_function;;	MF:ubiquitin binding;;	------	------	------	------	ENOG4111B2W	S:Function unknown)	XP_024979983.1	uncharacterized protein LOC112516951 [Cynara cardunculus var. scolymus])	------	------	PF13851	GAS	Growth-arrest specific micro-tubule binding
TRINITY_DN26448_c1_g2	377	------	------	------	------	------	------	------	------	------	------	------	------	------	------	------	------
TRINITY_DN11277_c0_g1	5673	GO:0000902;	biological_process;;	BP:cell morphogenesis;;	------	------	------	------	ENOG410XSZS	S:Function unknown)	XP_010923832.1	uncharacterized protein LOC105046808 [Elaeis guineensis])	sp|O94915|FRYL_HUMAN;;	Protein furry homolog-like OS=Homo sapiens OX=9606 GN=FRYL PE=1 SV=2;;	PF14228;;PF14225;;PF14222	MOR2-PAG1_mid;;MOR2-PAG1_C;;MOR2-PAG1_N	Cell morphogenesis central region;;Cell morphogenesis C-terminal;;Cell morphogenesis N-terminal
TRINITY_DN23878_c0_g1	219	------	------	------	------	------	------	------	------	------	------	------	------	------	------	------	------
TRINITY_DN31814_c0_g1	1053	GO:0009691;;GO:0102682;	biological_process;;molecular_function;;	BP:cytokinin biosynthetic process;;MF:N6;;	------	------	------	------	COG1611	S:Function unknown)	CAD1841602.1	unnamed protein product [Ananas comosus var. bracteatus])	------	------	PF03641;;PF18306	Lysine_decarbox;;LDcluster4	Possible lysine decarboxylase;;SLOG cluster4 family
TRINITY_DN18474_c0_g2	346	------	------	------	------	------	------	------	------	------	------	------	------	------	------	------	------
TRINITY_DN452_c0_g1	1259	GO:0016787;	molecular_function;;	MF:hydrolase activity;;	K06130	LYPLA2	map00564	Glycerophospholipid metabolism)	COG0400	S:Function unknown)	KAF0920401.1	hypothetical protein E2562_034855 [Oryza meyeriana var. granulata])	------	------	------	------	------
TRINITY_DN13501_c0_g1	682	GO:0006325;;GO:0051568;;GO:0032259;;GO:0009507;;GO:0016491;;GO:0008168;	biological_process;;biological_process;;biological_process;;cellular_component;;molecular_function;;molecular_function;;	BP:chromatin organization;;BP:histone H3-K4 methylation;;BP:methylation;;CC:chloroplast;;MF:oxidoreductase activity;;MF:methyltransferase activity;;	K11450	KDM1A, AOF2, LSD1	------	------	ENOG410XSNC	S:Function unknown)	PKU76890.1	Lysine-specific histone demethylase 1 like 2 [Dendrobium catenatum])	sp|Q6YYZ1|LDL2_ORYSJ;;	Lysine-specific histone demethylase 1 homolog 2 OS=Oryza sativa subsp. japonica OX=39947 GN=Os08g0143400 PE=2 SV=1;;	PF01593	Amino_oxidase	Flavin containing amine oxidoreductase
TRINITY_DN37780_c0_g1	516	------	------	------	------	------	------	------	------	------	------	------	------	------	------	------	------
TRINITY_DN8819_c0_g2	1769	GO:0016021;;GO:0005506;;GO:0016705;;GO:0004497;;GO:0020037;	cellular_component;;molecular_function;;molecular_function;;molecular_function;;molecular_function;;	CC:integral component of membrane;;MF:iron ion binding;;MF:oxidoreductase activity, acting on paired donors, with incorporation or reduction of molecular oxygen;;MF:monooxygenase activity;;MF:heme binding;;	K23136	CYP82C4	------	------	COG2124	Q:Secondary metabolites biosynthesis, transport and catabolism)	XP_019705553.1	cytochrome P450 CYP82D47 [Elaeis guineensis])	sp|Q9SZ46|C82C4_ARATH;;	Xanthotoxin 5-hydroxylase CYP82C4 OS=Arabidopsis thaliana OX=3702 GN=CYP82C4 PE=1 SV=1;;	PF00067	p450	Cytochrome P450
TRINITY_DN26740_c0_g1	202	------	------	------	------	------	------	------	------	------	------	------	------	------	------	------	------
TRINITY_DN36308_c0_g2	234	------	------	------	------	------	------	------	------	------	------	------	------	------	------	------	------
TRINITY_DN18960_c0_g3	206	------	------	------	K09842	AAO3	map00906	Carotenoid biosynthesis)	COG4630	F:Nucleotide transport and metabolism)	XP_042411807.1	indole-3-acetaldehyde oxidase-like [Zingiber officinale])	sp|Q7G192|ALDO2_ARATH;;	Indole-3-acetaldehyde oxidase OS=Arabidopsis thaliana OX=3702 GN=AAO2 PE=1 SV=2;;	PF01799	Fer2_2	[2Fe-2S] binding domain
TRINITY_DN46372_c0_g1	846	------	------	------	------	------	------	------	------	------	------	------	------	------	------	------	------
TRINITY_DN5284_c0_g1	1156	GO:0006355;;GO:0046872;;GO:0003747;;GO:0042393;	biological_process;;molecular_function;;molecular_function;;molecular_function;;	BP:regulation of transcription, DNA-templated;;MF:metal ion binding;;MF:translation release factor activity;;MF:histone binding;;	------	------	------	------	COG1186;;COG0216	J:Translation, ribosomal structure and biogenesis);;	XP_010907552.1	uncharacterized protein LOC105034196 [Elaeis guineensis])	sp|A5WFG1|RF1_PSYWF;;	Peptide chain release factor 1 OS=Psychrobacter sp.;;	PF00472	RF-1	RF-1 domain
TRINITY_DN46155_c0_g1	221	GO:0009507;	cellular_component;;	CC:chloroplast;;	------	------	------	------	ENOG410YKCB	S:Function unknown)	KAF3328238.1	rubisco accumulation factor 1 [Carex littledalei])	sp|Q7XDY9|RAF1_ORYSJ;;	Rubisco accumulation factor 1, chloroplastic OS=Oryza sativa subsp. japonica OX=39947 GN=RAF1 PE=2 SV=1;;	PF18578	Raf1_N	Rubisco accumulation factor 1 alpha helical domain
TRINITY_DN42681_c0_g1	214	------	------	------	------	------	------	------	------	------	KAF8056800.1	hypothetical protein N665_1267s0003 [Sinapis alba])	------	------	------	------	------
TRINITY_DN22623_c0_g1	1069	------	------	------	------	------	------	------	ENOG410YW1D	S:Function unknown)	XP_008783764.2	LOW QUALITY PROTEIN: uncharacterized protein LOC103702903 [Phoenix dactylifera])	------	------	PF14309	DUF4378	Domain of unknown function (DUF4378)
TRINITY_DN21411_c0_g4	201	------	------	------	------	------	------	------	------	------	------	------	------	------	------	------	------
TRINITY_DN4341_c0_g3	514	GO:0008194;	molecular_function;;	MF:UDP-glycosyltransferase activity;;	------	------	------	------	------	------	PKA65319.1	UDP-glycosyltransferase 73B5 [Apostasia shenzhenica])	------	------	------	------	------
TRINITY_DN8248_c0_g1	931	GO:0006952;;GO:0009607;;GO:0016021;;GO:0005516;	biological_process;;biological_process;;cellular_component;;molecular_function;;	BP:defense response;;BP:response to biotic stimulus;;CC:integral component of membrane;;MF:calmodulin binding;;	K08472	MLO	------	------	ENOG410YDNX	D:Cell cycle control, cell division, chromosome partitioning)	KAG0488482.1	hypothetical protein HPP92_007293 [Vanilla planifolia])	sp|Q9FKY5|MLO10_ARATH;;	MLO-like protein 10 OS=Arabidopsis thaliana OX=3702 GN=MLO10 PE=2 SV=1;;	PF03094	Mlo	Mlo family
TRINITY_DN5264_c1_g4	280	------	------	------	------	------	------	------	------	------	------	------	------	------	------	------	------
TRINITY_DN3540_c0_g3	904	GO:0032502;;GO:0042127;;GO:0005737;	biological_process;;biological_process;;cellular_component;;	BP:developmental process;;BP:regulation of cell proliferation;;CC:cytoplasm;;	------	------	------	------	ENOG4111FVP	S:Function unknown)	XP_027934742.1	translationally-controlled tumor protein homolog [Vigna unguiculata])	sp|Q5J907|TCTP_ELAGV;;	Translationally-controlled tumor protein homolog OS=Elaeis guineensis var. tenera OX=51953 GN=TCTP PE=2 SV=1;;	PF00838	TCTP	Translationally controlled tumour protein
TRINITY_DN27091_c0_g2	732	------	------	------	------	------	------	------	------	------	------	------	------	------	------	------	------
TRINITY_DN47852_c0_g1	299	------	------	------	------	------	------	------	------	------	------	------	------	------	------	------	------
TRINITY_DN31339_c0_g1	277	------	------	------	------	------	------	------	------	------	------	------	------	------	------	------	------
TRINITY_DN21614_c0_g1	251	------	------	------	------	------	------	------	------	------	------	------	------	------	------	------	------
TRINITY_DN444_c0_g1	1741	GO:0009052;;GO:0004751;	biological_process;;molecular_function;;	BP:pentose-phosphate shunt, non-oxidative branch;;MF:ribose-5-phosphate isomerase activity;;	K01807	rpiA	map00030;;map00710	Pentose phosphate pathway);;Carbon fixation in photosynthetic organisms)	COG0120	G:Carbohydrate transport and metabolism)	XP_029121407.1	probable ribose-5-phosphate isomerase 1 [Elaeis guineensis])	sp|Q9ZU38|RPI2_ARATH;;	Probable ribose-5-phosphate isomerase 2 OS=Arabidopsis thaliana OX=3702 GN=RPI2 PE=1 SV=1;;	PF06026	Rib_5-P_isom_A	Ribose 5-phosphate isomerase A (phosphoriboisomerase A)
TRINITY_DN27074_c0_g4	209	------	------	------	------	------	------	------	------	------	------	------	------	------	------	------	------
TRINITY_DN12944_c0_g1	1178	GO:0006817;;GO:0016021;;GO:0000139;;GO:0010008;	biological_process;;cellular_component;;cellular_component;;cellular_component;;	BP:phosphate ion transport;;CC:integral component of membrane;;CC:Golgi membrane;;CC:endosome membrane;;	K17086	TM9SF2_4	------	------	ENOG410XPIW	S:Function unknown)	RRT47138.1	hypothetical protein B296_00053935 [Ensete ventricosum])	sp|Q9C5N2|TMN9_ARATH;;	Transmembrane 9 superfamily member 9 OS=Arabidopsis thaliana OX=3702 GN=TMN9 PE=2 SV=1;;	PF02990	EMP70	Endomembrane protein 70
TRINITY_DN31441_c0_g1	319	------	------	------	------	------	------	------	------	------	------	------	------	------	------	------	------
TRINITY_DN32844_c0_g2	283	------	------	------	------	------	------	------	------	------	------	------	------	------	------	------	------
TRINITY_DN6726_c0_g1	577	GO:0006334;;GO:0005634;;GO:0000786;;GO:0046982;;GO:0003677;	biological_process;;cellular_component;;cellular_component;;molecular_function;;molecular_function;;	BP:nucleosome assembly;;CC:nucleus;;CC:nucleosome;;MF:protein heterodimerization activity;;MF:DNA binding;;	K11254	H4	------	------	------	------	KAF5756901.1	putative histone H4, histone-fold, CENP-T/Histone H4, histone [Helianthus annuus])	sp|P62785|H41_WHEAT;;	Histone H4 variant TH011 OS=Triticum aestivum OX=4565 PE=3 SV=2;;	PF15511;;PF02969;;PF15630;;PF00125;;PF00808	CENP-T_C;;TAF;;CENP-S;;Histone;;CBFD_NFYB_HMF	Centromere kinetochore component CENP-T histone fold;;TATA box binding protein associated factor (TAF);;CENP-S protein;;Core histone H2A/H2B/H3/H4;;Histone-like transcription factor (CBF/NF-Y) and archaeal histone
TRINITY_DN20599_c0_g3	399	------	------	------	------	------	------	------	------	------	------	------	------	------	------	------	------
TRINITY_DN35400_c0_g1	232	------	------	------	------	------	------	------	------	------	------	------	------	------	------	------	------
TRINITY_DN4291_c0_g1	626	------	------	------	------	------	------	------	------	------	------	------	------	------	------	------	------
TRINITY_DN1597_c0_g1	1185	------	------	------	------	------	------	------	ENOG410YB0Y	S:Function unknown)	KAG1363886.1	polygalacturonase inhibitor [Cocos nucifera])	sp|Q9M5J8|PGIP2_ARATH;;	Polygalacturonase inhibitor 2 OS=Arabidopsis thaliana OX=3702 GN=PGIP2 PE=2 SV=2;;	PF13855;;PF08263;;PF12799	LRR_8;;LRRNT_2;;LRR_4	Leucine rich repeat;;Leucine rich repeat N-terminal domain;;Leucine Rich repeats (2 copies)
TRINITY_DN18793_c0_g1	296	------	------	------	------	------	------	------	------	------	------	------	------	------	------	------	------
TRINITY_DN26512_c0_g1	296	GO:0004674;;GO:0005524;;GO:0004672;	molecular_function;;molecular_function;;molecular_function;;	MF:protein serine/threonine kinase activity;;MF:ATP binding;;MF:protein kinase activity;;	K08269	ULK2, ATG1	map04136	Autophagy - other)	ENOG410XR01	T:Signal transduction mechanisms)	XP_010934021.1	serine/threonine-protein kinase ATG1a isoform X2 [Elaeis guineensis])	sp|Q94C95|ATG1A_ARATH;;	Serine/threonine-protein kinase ATG1a OS=Arabidopsis thaliana OX=3702 GN=ATG1A PE=1 SV=1;;	PF00069;;PF07714	Pkinase;;PK_Tyr_Ser-Thr	Protein kinase domain;;Protein tyrosine and serine/threonine kinase
TRINITY_DN3742_c0_g1	1203	GO:0006383;;GO:0005634;;GO:0005666;	biological_process;;cellular_component;;cellular_component;;	BP:transcription from RNA polymerase III promoter;;CC:nucleus;;CC:DNA-directed RNA polymerase III complex;;	K03024	RPC7, POLR3G	map03020	RNA polymerase)	ENOG410YZUU	S:Function unknown)	XP_042379678.1	nucleolin-like [Zingiber officinale])	------	------	PF11705	RNA_pol_3_Rpc31	DNA-directed RNA polymerase III subunit Rpc31
TRINITY_DN3284_c0_g1	1124	GO:0005634;;GO:0003677;	cellular_component;;molecular_function;;	CC:nucleus;;MF:DNA binding;;	------	------	------	------	ENOG410YK7R	K:Transcription)	KAG1338177.1	B3 domain-containing protein [Cocos nucifera])	sp|Q5KQI4|Y5814_ORYSJ;;	B3 domain-containing protein Os05g0481400 OS=Oryza sativa subsp. japonica OX=39947 GN=Os05g0481400 PE=2 SV=1;;	PF02362	B3	B3 DNA binding domain
TRINITY_DN27532_c0_g1	419	GO:0016021;;GO:0042626;;GO:0005524;	cellular_component;;molecular_function;;molecular_function;;	CC:integral component of membrane;;MF:ATPase activity, coupled to transmembrane movement of substances;;MF:ATP binding;;	------	------	------	------	COG0842	V:Defense mechanisms)	VAI89893.1	unnamed protein product [Triticum turgidum subsp. durum])	sp|Q5Z9S8|AB42G_ORYSJ;;	ABC transporter G family member 42 OS=Oryza sativa subsp. japonica OX=39947 GN=ABCG42 PE=2 SV=1;;	PF19055	ABC2_membrane_7	ABC-2 type transporter
TRINITY_DN87_c1_g3	582	------	------	------	------	------	------	------	------	------	------	------	------	------	------	------	------
TRINITY_DN13159_c0_g1	913	------	------	------	------	------	------	------	ENOG410Y65V;;ENOG410YUPY;;ENOG410ZMPU	S:Function unknown);;	PKU63110.1	ataxia telangiectasia mutated family protein [Dendrobium catenatum])	------	------	------	------	------
TRINITY_DN11414_c0_g1	468	------	------	------	------	------	------	------	------	------	------	------	------	------	------	------	------
TRINITY_DN26029_c0_g1	543	------	------	------	------	------	------	------	ENOG410ZHE6	S:Function unknown)	XP_039138987.1	uncharacterized protein LOC120276330 [Dioscorea cayenensis subsp. rotundata])	------	------	------	------	------
TRINITY_DN15867_c0_g1	934	GO:0010090;;GO:0009739;;GO:0003700;	biological_process;;biological_process;;molecular_function;;	BP:trichome morphogenesis;;BP:response to gibberellin;;MF:transcription factor activity, sequence-specific DNA binding;;	------	------	------	------	ENOG410YP3T	S:Function unknown)	XP_008798912.1	zinc finger protein 8 [Phoenix dactylifera])	sp|P93751|ZFP8_ARATH;;	Zinc finger protein 8 OS=Arabidopsis thaliana OX=3702 GN=ZFP8 PE=1 SV=1;;	PF13912	zf-C2H2_6	C2H2-type zinc finger
TRINITY_DN22383_c0_g1	1356	------	------	------	------	------	------	------	------	------	------	------	------	------	------	------	------
TRINITY_DN1212_c0_g2	1473	------	------	------	K09422;K16166	MYBP;PAP1, MYB75	map04712	Circadian rhythm - plant)	COG5147	K:Transcription)	BBB37778.1	R2R3-MYB transcription factor [Lilium hybrid division I])	sp|Q9FNV8|MY114_ARATH;;	Transcription factor MYB114 OS=Arabidopsis thaliana OX=3702 GN=MYB114 PE=1 SV=1;;	PF00249;;PF13921	Myb_DNA-binding;;Myb_DNA-bind_6	Myb-like DNA-binding domain;;Myb-like DNA-binding domain
TRINITY_DN3653_c0_g3	1484	------	------	------	------	------	------	------	------	------	AHZ35571.1	LEA protein [Triticum aestivum])	------	------	------	------	------
TRINITY_DN48029_c0_g1	225	------	------	------	------	------	------	------	------	------	------	------	------	------	------	------	------
TRINITY_DN15468_c0_g2	209	------	------	------	------	------	------	------	------	------	------	------	------	------	------	------	------
TRINITY_DN23970_c0_g1	225	------	------	------	------	------	------	------	------	------	------	------	------	------	------	------	------
TRINITY_DN12361_c1_g1	342	GO:0015937;;GO:0071513;;GO:0003824;;GO:0004633;;GO:0010181;	biological_process;;cellular_component;;molecular_function;;molecular_function;;molecular_function;;	BP:coenzyme A biosynthetic process;;CC:phosphopantothenoylcysteine decarboxylase complex;;MF:catalytic activity;;MF:phosphopantothenoylcysteine decarboxylase activity;;MF:FMN binding;;	K01598	PPCDC, coaC	map00770	Pantothenate and CoA biosynthesis)	COG0452	H:Coenzyme transport and metabolism)	XP_020245735.1	phosphopantothenoylcysteine decarboxylase-like isoform X1 [Asparagus officinalis])	sp|Q69K55|HAL3_ORYSJ;;	Phosphopantothenoylcysteine decarboxylase OS=Oryza sativa subsp. japonica OX=39947 GN=HAL3 PE=1 SV=1;;	------	------	------
TRINITY_DN3935_c0_g2	274	------	------	------	------	------	------	------	------	------	------	------	------	------	------	------	------
TRINITY_DN15229_c0_g2	260	------	------	------	------	------	------	------	------	------	------	------	------	------	------	------	------
TRINITY_DN13812_c0_g1	327	------	------	------	------	------	------	------	------	------	XP_038974189.1	late embryogenesis abundant protein At5g17165-like [Phoenix dactylifera])	------	------	------	------	------
TRINITY_DN46737_c0_g1	253	------	------	------	------	------	------	------	------	------	------	------	------	------	------	------	------
TRINITY_DN5624_c0_g1	1268	GO:0016021;;GO:0080043;;GO:0008194;;GO:0080044;	cellular_component;;molecular_function;;molecular_function;;molecular_function;;	CC:integral component of membrane;;MF:quercetin 3-O-glucosyltransferase activity;;MF:UDP-glycosyltransferase activity;;MF:quercetin 7-O-glucosyltransferase activity;;	------	------	------	------	COG1819	S:Function unknown)	XP_010937418.1	7-deoxyloganetin glucosyltransferase isoform X1 [Elaeis guineensis])	sp|F8WKW1|UGT2_GARJA;;	7-deoxyloganetin glucosyltransferase OS=Gardenia jasminoides OX=114476 GN=UGT85A24 PE=1 SV=1;;	PF00201	UDPGT	UDP-glucoronosyl and UDP-glucosyl transferase
TRINITY_DN9465_c0_g1	447	------	------	------	------	------	------	------	ENOG410YZKG	S:Function unknown)	PHU24587.1	hypothetical protein BC332_09694 [Capsicum chinense])	------	------	PF12609	DUF3774	Wound-induced protein
TRINITY_DN39111_c0_g1	478	------	------	------	------	------	------	------	------	------	------	------	------	------	------	------	------
TRINITY_DN37616_c0_g3	455	------	------	------	------	------	------	------	------	------	------	------	------	------	------	------	------
TRINITY_DN47185_c0_g1	262	------	------	------	------	------	------	------	------	------	------	------	------	------	------	------	------
TRINITY_DN49256_c0_g1	242	------	------	------	------	------	------	------	------	------	------	------	------	------	------	------	------
TRINITY_DN34596_c0_g4	388	------	------	------	------	------	------	------	------	------	------	------	------	------	------	------	------
TRINITY_DN24607_c0_g2	480	------	------	------	------	------	------	------	------	------	------	------	------	------	------	------	------
TRINITY_DN16583_c0_g1	1078	------	------	------	------	------	------	------	ENOG410YH6H	S:Function unknown)	XP_010935565.1	putative GEM-like protein 8 [Elaeis guineensis])	sp|Q9FTA0|GEML4_ARATH;;	GEM-like protein 4 OS=Arabidopsis thaliana OX=3702 GN=At5g08350 PE=2 SV=1;;	PF02893	GRAM	GRAM domain
TRINITY_DN23813_c0_g1	224	GO:0009395;;GO:0032367;;GO:0005802;;GO:0005886;;GO:0070290;;GO:0004630;;GO:0046872;	biological_process;;biological_process;;cellular_component;;cellular_component;;molecular_function;;molecular_function;;molecular_function;;	BP:phospholipid catabolic process;;BP:intracellular cholesterol transport;;CC:trans-Golgi network;;CC:plasma membrane;;MF:N-acylphosphatidylethanolamine-specific phospholipase D activity;;MF:phospholipase D activity;;MF:metal ion binding;;	------	------	------	------	ENOG410YUPY	S:Function unknown)	PHT91021.1	Phospholipase D delta [Capsicum annuum])	------	------	------	------	------
TRINITY_DN48257_c0_g1	2558	GO:0007030;;GO:0000301;;GO:0005794;;GO:0016021;;GO:0031985;;GO:0000139;	biological_process;;biological_process;;cellular_component;;cellular_component;;cellular_component;;cellular_component;;	BP:Golgi organization;;BP:retrograde transport, vesicle recycling within Golgi;;CC:Golgi apparatus;;CC:integral component of membrane;;CC:Golgi cisterna;;CC:Golgi membrane;;	------	------	------	------	ENOG410YXNC	U:Intracellular trafficking, secretion, and vesicular transport)	XP_010915630.1	golgin-84 [Elaeis guineensis])	sp|Q5JLY8|GOGA5_ORYSJ;;	Golgin-84 OS=Oryza sativa subsp. japonica OX=39947 GN=Os01g0744400 PE=2 SV=1;;	PF09787;;PF08702	Golgin_A5;;Fib_alpha	Golgin subfamily A member 5;;Fibrinogen alpha/beta chain family
TRINITY_DN13655_c0_g1	428	------	------	------	------	------	------	------	------	------	------	------	------	------	------	------	------
TRINITY_DN49914_c0_g1	247	------	------	------	------	------	------	------	COG1055	P:Inorganic ion transport and metabolism)	------	------	------	------	PF16980;;PF03600	CitMHS_2;;CitMHS	Putative citrate transport;;Citrate transporter
TRINITY_DN44981_c0_g1	227	------	------	------	------	------	------	------	------	------	------	------	------	------	------	------	------
TRINITY_DN48819_c0_g1	498	------	------	------	------	------	------	------	------	------	------	------	------	------	------	------	------
TRINITY_DN412_c0_g1	2036	GO:0003723;	molecular_function;;	MF:RNA binding;;	K12897	TRA2	map03040	Spliceosome)	ENOG4110CTH	S:Function unknown)	XP_020112327.1	serine/arginine-rich splicing factor SR45a-like [Ananas comosus])	sp|Q84TH4|SR45A_ARATH;;	Serine/arginine-rich splicing factor SR45a OS=Arabidopsis thaliana OX=3702 GN=SR45A PE=1 SV=1;;	PF00076	RRM_1	RNA recognition motif. (a.k.a. RRM, RBD, or RNP domain)
TRINITY_DN33613_c0_g2	223	------	------	------	------	------	------	------	------	------	------	------	------	------	------	------	------
TRINITY_DN6405_c0_g1	1556	GO:0005856;;GO:0005524;	cellular_component;;molecular_function;;	CC:cytoskeleton;;MF:ATP binding;;	K10355	ACTF	------	------	COG5277	Z:Cytoskeleton)	XP_009388633.1	PREDICTED: actin-101 [Musa acuminata subsp. malaccensis])	sp|A2XNS1|ACT3_ORYSI;;	Actin-3 OS=Oryza sativa subsp. indica OX=39946 GN=ACT3 PE=3 SV=2;;	PF00022	Actin	Actin
TRINITY_DN1381_c1_g2	250	GO:0005829;;GO:0004032;;GO:0047834;	cellular_component;;molecular_function;;molecular_function;;	CC:cytosol;;MF:aldito;;MF:D-threo-aldose 1-dehydrogenase activity;;	K22374;K19642	DMAS1;GALUR	map00053	Ascorbate and aldarate metabolism)	COG0656	S:Function unknown)	RZS17864.1	hypothetical protein BHM03_00050065 [Ensete ventricosum])	sp|O49133|GALUR_FRAAN;;	D-galacturonate reductase OS=Fragaria ananassa OX=3747 GN=GALUR PE=1 SV=1;;	PF00248	Aldo_ket_red	Aldo/keto reductase family
TRINITY_DN47294_c0_g1	219	------	------	------	------	------	------	------	------	------	------	------	------	------	------	------	------
TRINITY_DN855_c1_g1	343	GO:0016021;;GO:0005769;;GO:0004497;;GO:0020037;;GO:0016705;;GO:0005506;;GO:0015095;	cellular_component;;cellular_component;;molecular_function;;molecular_function;;molecular_function;;molecular_function;;molecular_function;;	CC:integral component of membrane;;CC:early endosome;;MF:monooxygenase activity;;MF:heme binding;;MF:oxidoreductase activity, acting on paired donors, with incorporation or reduction of molecular oxygen;;MF:iron ion binding;;MF:magnesium ion transmembrane transporter activity;;	------	------	------	------	COG2124	Q:Secondary metabolites biosynthesis, transport and catabolism)	XP_038989360.1	cytochrome P450 71A1-like [Phoenix dactylifera])	sp|O81970|C71A9_SOYBN;;	Cytochrome P450 71A9 OS=Glycine max OX=3847 GN=CYP71A9 PE=2 SV=1;;	PF00067	p450	Cytochrome P450
TRINITY_DN17382_c0_g2	285	------	------	------	------	------	------	------	------	------	------	------	------	------	------	------	------
TRINITY_DN16142_c0_g1	363	GO:0005975;;GO:0005618;;GO:0048046;;GO:0005773;;GO:0005576;;GO:0009505;;GO:0004565;	biological_process;;cellular_component;;cellular_component;;cellular_component;;cellular_component;;cellular_component;;molecular_function;;	BP:carbohydrate metabolic process;;CC:cell wall;;CC:apoplast;;CC:vacuole;;CC:extracellular region;;CC:plant-type cell wall;;MF:beta-galactosidase activity;;	------	------	------	------	COG1874	G:Carbohydrate transport and metabolism)	XP_015869124.1	beta-galactosidase 5 [Ziziphus jujuba])	sp|Q9MAJ7|BGAL5_ARATH;;	Beta-galactosidase 5 OS=Arabidopsis thaliana OX=3702 GN=BGAL5 PE=2 SV=1;;	PF01301	Glyco_hydro_35	Glycosyl hydrolases family 35
TRINITY_DN8109_c0_g2	672	------	------	------	------	------	------	------	ENOG410Z7Z7	S:Function unknown)	XP_039137318.1	LOW QUALITY PROTEIN: pentatricopeptide repeat-containing protein At5g02860 [Dioscorea cayenensis subsp. rotundata])	sp|B8Y6I0|PPR10_MAIZE;;	Pentatricopeptide repeat-containing protein 10, chloroplastic OS=Zea mays OX=4577 GN=PPR10 PE=1 SV=1;;	PF13812;;PF13041;;PF12854;;PF01535;;PF17177	PPR_3;;PPR_2;;PPR_1;;PPR;;PPR_long	Pentatricopeptide repeat domain;;PPR repeat family;;PPR repeat;;PPR repeat;;Pentacotripeptide-repeat region of PRORP
TRINITY_DN7376_c0_g1	209	------	------	------	------	------	------	------	------	------	------	------	------	------	------	------	------
TRINITY_DN1340_c1_g1	440	GO:0005634;	cellular_component;;	CC:nucleus;;	------	------	------	------	ENOG410XYNX;;ENOG4111I0K	S:Function unknown);;	XP_020105706.1	IQ domain-containing protein IQM1-like isoform X2 [Ananas comosus])	sp|O64851|IQM4_ARATH;;	IQ domain-containing protein IQM4 OS=Arabidopsis thaliana OX=3702 GN=IQM4 PE=2 SV=1;;	------	------	------
TRINITY_DN37377_c0_g2	670	GO:0009630;;GO:0009501;;GO:0004842;	biological_process;;cellular_component;;molecular_function;;	BP:gravitropism;;CC:amyloplast;;MF:ubiquitin-protein transferase activity;;	------	------	------	------	ENOG41121N2	O:Posttranslational modification, protein turnover, chaperones)	XP_020276660.1	E3 ubiquitin-protein ligase SGR9, amyloplastic-like [Asparagus officinalis])	sp|Q8GXF8|SHGR9_ARATH;;	E3 ubiquitin-protein ligase SGR9, amyloplastic OS=Arabidopsis thaliana OX=3702 GN=SGR9 PE=1 SV=1;;	PF13639;;PF13923;;PF17123;;PF12678;;PF14634;;PF00097;;PF13445;;PF13920	zf-RING_2;;zf-C3HC4_2;;zf-RING_11;;zf-rbx1;;zf-RING_5;;zf-C3HC4;;zf-RING_UBOX;;zf-C3HC4_3	Ring finger domain;;Zinc finger, C3HC4 type (RING finger);;RING-like zinc finger;;RING-H2 zinc finger domain;;zinc-RING finger domain;;Zinc finger, C3HC4 type (RING finger);;RING-type zinc-finger;;Zinc finger, C3HC4 type (RING finger)
TRINITY_DN5988_c0_g1	3280	GO:0007165;;GO:0000725;;GO:0005886;;GO:0043531;	biological_process;;biological_process;;cellular_component;;molecular_function;;	BP:signal transduction;;BP:recombinational repair;;CC:plasma membrane;;MF:ADP binding;;	------	------	------	------	ENOG410ZUB6	S:Function unknown)	XP_029123005.1	LOW QUALITY PROTEIN: uncharacterized protein LOC105053593 [Elaeis guineensis])	------	------	PF13676;;PF13191;;PF00931;;PF01582	TIR_2;;AAA_16;;NB-ARC;;TIR	TIR domain;;AAA ATPase domain;;NB-ARC domain;;TIR domain
TRINITY_DN9394_c0_g2	333	------	------	------	------	------	------	------	------	------	KAG1354692.1	transcription repressor OFP8 [Cocos nucifera])	------	------	------	------	------
TRINITY_DN214_c0_g1	746	------	------	------	------	------	------	------	------	------	------	------	------	------	PF02178	AT_hook	AT hook motif
TRINITY_DN24603_c0_g1	225	------	------	------	------	------	------	------	------	------	------	------	------	------	------	------	------
TRINITY_DN1512_c0_g1	493	GO:0004866;	molecular_function;;	MF:endopeptidase inhibitor activity;;	------	------	------	------	ENOG410YHN1	O:Posttranslational modification, protein turnover, chaperones)	XP_042463864.1	kunitz trypsin inhibitor 5-like [Zingiber officinale])	sp|P32765|ASP_THECC;;	21 kDa seed protein OS=Theobroma cacao OX=3641 GN=ASP PE=2 SV=1;;	PF00197	Kunitz_legume	Trypsin and protease inhibitor
TRINITY_DN44243_c0_g1	238	------	------	------	------	------	------	------	------	------	------	------	------	------	PF13684	Dak1_2	Dihydroxyacetone kinase family
TRINITY_DN18650_c0_g1	252	------	------	------	------	------	------	------	------	------	------	------	------	------	------	------	------
TRINITY_DN49974_c0_g1	211	------	------	------	------	------	------	------	------	------	------	------	------	------	------	------	------
TRINITY_DN6609_c0_g1	3277	GO:0007018;;GO:0005737;;GO:0005856;;GO:0005874;;GO:0009507;;GO:0008017;;GO:1990939;;GO:0005524;;GO:0016491;	biological_process;;cellular_component;;cellular_component;;cellular_component;;cellular_component;;molecular_function;;molecular_function;;molecular_function;;molecular_function;;	BP:microtubule-based movement;;CC:cytoplasm;;CC:cytoskeleton;;CC:microtubule;;CC:chloroplast;;MF:microtubule binding;;MF:ATP-dependent microtubule motor activity;;MF:ATP binding;;MF:oxidoreductase activity;;	------	------	------	------	COG5059	Z:Cytoskeleton)	XP_008781684.1	kinesin-like protein KIN-14I isoform X2 [Phoenix dactylifera])	sp|Q7XPJ0|KN14I_ORYSJ;;	Kinesin-like protein KIN-14I OS=Oryza sativa subsp. japonica OX=39947 GN=KIN14I PE=2 SV=1;;	PF00225;;PF16796;;PF00373	Kinesin;;Microtub_bd;;FERM_M	Kinesin motor domain;;Microtubule binding;;FERM central domain
TRINITY_DN41268_c0_g1	437	------	------	------	------	------	------	------	------	------	------	------	------	------	------	------	------
TRINITY_DN16071_c0_g2	1034	GO:0042545;;GO:0045490;;GO:0005618;;GO:0016021;;GO:0005576;;GO:0030599;;GO:0045330;;GO:0004857;	biological_process;;biological_process;;cellular_component;;cellular_component;;cellular_component;;molecular_function;;molecular_function;;molecular_function;;	BP:cell wall modification;;BP:pectin catabolic process;;CC:cell wall;;CC:integral component of membrane;;CC:extracellular region;;MF:pectinesterase activity;;MF:aspartyl esterase activity;;MF:enzyme inhibitor activity;;	K01051	E3.1.1.11	map00040	Pentose and glucuronate interconversions)	COG4677	G:Carbohydrate transport and metabolism)	KAG1368262.1	putative Pectinesterase 2.1 [Cocos nucifera])	sp|P14280|PME1_SOLLC;;	Pectinesterase 1 OS=Solanum lycopersicum OX=4081 GN=PME1.9 PE=1 SV=5;;	PF01095	Pectinesterase	Pectinesterase
TRINITY_DN16003_c1_g1	281	------	------	------	------	------	------	------	------	------	XP_020583047.1	uncharacterized protein LOC110026450 isoform X2 [Phalaenopsis equestris])	------	------	------	------	------
TRINITY_DN25417_c0_g2	467	------	------	------	------	------	------	------	------	------	------	------	------	------	------	------	------
TRINITY_DN26583_c0_g2	232	GO:0016021;;GO:0004674;;GO:0005524;;GO:0004672;	cellular_component;;molecular_function;;molecular_function;;molecular_function;;	CC:integral component of membrane;;MF:protein serine/threonine kinase activity;;MF:ATP binding;;MF:protein kinase activity;;	------	------	------	------	COG0515	T:Signal transduction mechanisms)	RWW42569.1	hypothetical protein BHE74_00051879, partial [Ensete ventricosum])	sp|Q9SYM9|Y1853_ARATH;;	Receptor-like serine/threonine-protein kinase At1g78530 OS=Arabidopsis thaliana OX=3702 GN=At1g78530 PE=2 SV=1;;	PF00069;;PF07714	Pkinase;;PK_Tyr_Ser-Thr	Protein kinase domain;;Protein tyrosine and serine/threonine kinase
TRINITY_DN25768_c0_g1	505	------	------	------	------	------	------	------	ENOG410ZAVQ	S:Function unknown)	XP_010921850.1	uncharacterized protein LOC105045312 [Elaeis guineensis])	------	------	------	------	------
TRINITY_DN14114_c0_g1	720	------	------	------	K18342	OTUD6	------	------	COG5539;;ENOG4111GZF	O:Posttranslational modification, protein turnover, chaperones);;	XP_009383340.1	PREDICTED: OTU domain-containing protein At3g57810 isoform X1 [Musa acuminata subsp. malaccensis])	sp|Q8LBZ4|OTU4_ARATH;;	OVARIAN TUMOR DOMAIN-containing deubiquitinating enzyme 4 OS=Arabidopsis thaliana OX=3702 GN=OTU4 PE=1 SV=1;;	PF02338	OTU	OTU-like cysteine protease
TRINITY_DN10624_c0_g1	440	GO:0005992;;GO:0003824;	biological_process;;molecular_function;;	BP:trehalose biosynthetic process;;MF:catalytic activity;;	------	------	------	------	------	------	APY23908.1	alpha,alpha-trehalose-phosphate synthase [UDP-forming] 1, partial [Lilium formosanum x Lilium longiflorum])	------	------	------	------	------
TRINITY_DN44878_c0_g1	369	GO:0000911;;GO:0007112;;GO:0009558;;GO:0009524;;GO:0019894;;GO:0004672;;GO:0005524;	biological_process;;biological_process;;biological_process;;cellular_component;;molecular_function;;molecular_function;;molecular_function;;	BP:cytokinesis by cell plate formation;;BP:male meiosis cytokinesis;;BP:embryo sac cellularization;;CC:phragmoplast;;MF:kinesin binding;;MF:protein kinase activity;;MF:ATP binding;;	K06228	FU	------	------	ENOG410XRQ6	T:Signal transduction mechanisms)	XP_010938300.1	serine/threonine-protein kinase TIO [Elaeis guineensis])	------	------	------	------	------
TRINITY_DN4720_c0_g1	2154	GO:0007076;;GO:0051301;;GO:0005737;;GO:0000796;;GO:0044547;;GO:0072587;;GO:0003682;	biological_process;;biological_process;;cellular_component;;cellular_component;;molecular_function;;molecular_function;;molecular_function;;	BP:mitotic chromosome condensation;;BP:cell division;;CC:cytoplasm;;CC:condensin complex;;MF:DNA topoisomerase binding;;MF:DNA topoisomeras;;MF:chromatin binding;;	K06676	BRRN1, BRN1, CAPH	------	------	COG5229;;COG5229	B:Chromatin structure and dynamics);;D:Cell cycle control, cell division, chromosome partitioning)	XP_010941516.1	condensin complex subunit 2 isoform X1 [Elaeis guineensis])	sp|Q564K3|CND2_ARATH;;	Condensin complex subunit 2 OS=Arabidopsis thaliana OX=3702 GN=CAPH PE=1 SV=1;;	PF05786	Cnd2	Condensin complex subunit 2
TRINITY_DN13282_c0_g1	257	GO:0007018;;GO:0005874;;GO:0008017;;GO:1990939;;GO:0005524;	biological_process;;cellular_component;;molecular_function;;molecular_function;;molecular_function;;	BP:microtubule-based movement;;CC:microtubule;;MF:microtubule binding;;MF:ATP-dependent microtubule motor activity;;MF:ATP binding;;	K10400	KIF15	------	------	COG5059	Z:Cytoskeleton)	XP_019705881.1	kinesin-like protein KIN-12E isoform X3 [Elaeis guineensis])	sp|Q27IK7|KN12C_ARATH;;	Kinesin-like protein KIN-12C OS=Arabidopsis thaliana OX=3702 GN=KIN12C PE=1 SV=1;;	------	------	------
TRINITY_DN32378_c0_g1	407	------	------	------	------	------	------	------	------	------	------	------	------	------	------	------	------
TRINITY_DN17773_c1_g2	246	------	------	------	------	------	------	------	------	------	------	------	------	------	------	------	------
TRINITY_DN36682_c0_g1	477	GO:0016021;;GO:0005524;;GO:0004672;	cellular_component;;molecular_function;;molecular_function;;	CC:integral component of membrane;;MF:ATP binding;;MF:protein kinase activity;;	------	------	------	------	------	------	XP_008779669.3	MDIS1-interacting receptor like kinase 2-like [Phoenix dactylifera])	sp|Q8VZG8|MIK2_ARATH;;	MDIS1-interacting receptor like kinase 2 OS=Arabidopsis thaliana OX=3702 GN=MIK2 PE=1 SV=3;;	PF00069;;PF07714	Pkinase;;PK_Tyr_Ser-Thr	Protein kinase domain;;Protein tyrosine and serine/threonine kinase
TRINITY_DN3605_c0_g1	679	GO:0016853;;GO:0003755;	molecular_function;;molecular_function;;	MF:isomerase activity;;MF:peptidyl-prolyl cis-trans isomerase activity;;	K09578	PIN1	------	------	COG0760	O:Posttranslational modification, protein turnover, chaperones)	GAV74352.1	Rotamase domain-containing protein, partial [Cephalotus follicularis])	sp|Q94G00|PIN1_MALDO;;	Peptidyl-prolyl cis-trans isomerase Pin1 OS=Malus domestica OX=3750 GN=PIN1 PE=2 SV=1;;	PF00639;;PF13616	Rotamase;;Rotamase_3	PPIC-type PPIASE domain;;PPIC-type PPIASE domain
TRINITY_DN47296_c0_g1	285	GO:0006414;;GO:1990904;;GO:0003924;;GO:0003746;;GO:0043022;;GO:0005525;	biological_process;;cellular_component;;molecular_function;;molecular_function;;molecular_function;;molecular_function;;	BP:translational elongation;;CC:ribonucleoprotein complex;;MF:GTPase activity;;MF:translation elongation factor activity;;MF:ribosome binding;;MF:GTP binding;;	K03234	EEF2	------	------	COG0480	J:Translation, ribosomal structure and biogenesis)	TVU48545.1	hypothetical protein EJB05_08186, partial [Eragrostis curvula])	sp|Q9ASR1|EF2_ARATH;;	Elongation factor 2 OS=Arabidopsis thaliana OX=3702 GN=LOS1 PE=1 SV=1;;	------	------	------
TRINITY_DN20949_c0_g1	284	GO:0017148;;GO:0043928;;GO:0005737;;GO:0005634;;GO:0000932;;GO:0030014;;GO:0030015;;GO:0004535;;GO:0003676;	biological_process;;biological_process;;cellular_component;;cellular_component;;cellular_component;;cellular_component;;cellular_component;;molecular_function;;molecular_function;;	BP:negative regulation of translation;;BP:exonucleolytic nuclear-transcribed mRNA catabolic process involved in deadenylation-dependent decay;;CC:cytoplasm;;CC:nucleus;;CC:cytoplasmic mRNA processing body;;CC:CCR4-NOT complex;;CC:CCR4-NOT core complex;;MF:pol;;MF:nucleic acid binding;;	K12581	CNOT7_8, CAF1, POP2	map03018	RNA degradation)	COG5228	K:Transcription)	XP_038682652.1	probable CCR4-associated factor 1 homolog 11 [Tripterygium wilfordii])	sp|Q9LXM2|CAF1I_ARATH;;	Probable CCR4-associated factor 1 homolog 9 OS=Arabidopsis thaliana OX=3702 GN=CAF1-9 PE=2 SV=1;;	PF04857	CAF1	CAF1 family ribonuclease
TRINITY_DN25896_c0_g1	281	------	------	------	------	------	------	------	------	------	------	------	------	------	------	------	------
TRINITY_DN39688_c1_g1	240	------	------	------	------	------	------	------	------	------	------	------	------	------	------	------	------
TRINITY_DN23560_c2_g1	730	GO:0032366;;GO:0015918;;GO:0032934;	biological_process;;biological_process;;molecular_function;;	BP:intracellular sterol transport;;BP:sterol transport;;MF:sterol binding;;	------	------	------	------	ENOG4111SSC	U:Intracellular trafficking, secretion, and vesicular transport)	PKA45790.1	hypothetical protein AXF42_Ash018341 [Apostasia shenzhenica])	sp|Q6CHU5|NPC2_YARLI;;	Phosphatidylglycerol/phosphatidylinositol transfer protein OS=Yarrowia lipolytica;;	PF02221	E1_DerP2_DerF2	ML domain
TRINITY_DN16848_c0_g1	297	------	------	------	------	------	------	------	------	------	------	------	------	------	------	------	------
TRINITY_DN47367_c0_g1	258	------	------	------	------	------	------	------	------	------	------	------	------	------	------	------	------
TRINITY_DN14539_c0_g2	255	------	------	------	------	------	------	------	------	------	------	------	------	------	------	------	------
TRINITY_DN7646_c2_g1	303	------	------	------	------	------	------	------	------	------	------	------	------	------	------	------	------
TRINITY_DN8687_c0_g1	1439	GO:0034090;;GO:0005634;;GO:0000775;	biological_process;;cellular_component;;cellular_component;;	BP:maintenance of meiotic sister chromatid cohesion;;CC:nucleus;;CC:chromosome, centromeric region;;	------	------	------	------	ENOG410YNQ1	S:Function unknown)	XP_008804446.2	shugoshin-1-like [Phoenix dactylifera])	sp|Q0WTB8|SGO2_ARATH;;	SHUGOSHIN 2 OS=Arabidopsis thaliana OX=3702 GN=SGO2 PE=2 SV=1;;	PF07557	Shugoshin_C	Shugoshin C terminus
TRINITY_DN11291_c1_g2	321	GO:0016021;;GO:0016740;	cellular_component;;molecular_function;;	CC:integral component of membrane;;MF:transferase activity;;	------	------	------	------	COG1215	M:Cell wall/membrane/envelope biogenesis)	XP_039116935.1	LOW QUALITY PROTEIN: probable xyloglucan glycosyltransferase 7 [Dioscorea cayenensis subsp. rotundata])	sp|Q9ZQB9|CSLCC_ARATH;;	Probable xyloglucan glycosyltransferase 12 OS=Arabidopsis thaliana OX=3702 GN=CSLC12 PE=1 SV=1;;	------	------	------
TRINITY_DN32815_c0_g3	206	------	------	------	------	------	------	------	------	------	XP_017250673.1	PREDICTED: uncharacterized protein LOC108221296 [Daucus carota subsp. sativus])	------	------	------	------	------
TRINITY_DN11401_c0_g1	995	GO:0016021;;GO:0005506;;GO:0016705;;GO:0004497;;GO:0020037;	cellular_component;;molecular_function;;molecular_function;;molecular_function;;molecular_function;;	CC:integral component of membrane;;MF:iron ion binding;;MF:oxidoreductase activity, acting on paired donors, with incorporation or reduction of molecular oxygen;;MF:monooxygenase activity;;MF:heme binding;;	------	------	------	------	COG2124	Q:Secondary metabolites biosynthesis, transport and catabolism)	APU50913.1	premnaspirodiene oxygenase [Fritillaria cirrhosa])	sp|A0A0N9HT29|C71BE_SINHE;;	Desmethyl-deoxy-podophyllotoxin synthase OS=Sinopodophyllum hexandrum OX=93608 GN=CYP71BE54 PE=1 SV=1;;	PF00067	p450	Cytochrome P450
TRINITY_DN30852_c0_g1	225	------	------	------	------	------	------	------	COG2304;;ENOG410XPUF	S:Function unknown);;	KAF3498166.1	hypothetical protein DY000_02052106 [Brassica cretica])	------	------	PF13768	VWA_3	von Willebrand factor type A domain
TRINITY_DN24354_c0_g1	357	------	------	------	------	------	------	------	------	------	------	------	------	------	------	------	------
TRINITY_DN41123_c0_g3	568	------	------	------	------	------	------	------	------	------	------	------	------	------	------	------	------
TRINITY_DN1593_c1_g3	708	GO:0005634;;GO:0000786;;GO:0046982;;GO:0003677;	cellular_component;;cellular_component;;molecular_function;;molecular_function;;	CC:nucleus;;CC:nucleosome;;MF:protein heterodimerization activity;;MF:DNA binding;;	K11253	H3	------	------	COG2036	B:Chromatin structure and dynamics)	XP_004512510.2	LOW QUALITY PROTEIN: histone H3.2 [Cicer arietinum])	sp|P59169|H33_ARATH;;	Histone H3.3 OS=Arabidopsis thaliana OX=3702 GN=HTR4 PE=1 SV=2;;	PF00125;;PF15715;;PF15630;;PF15511	Histone;;PAF;;CENP-S;;CENP-T_C	Core histone H2A/H2B/H3/H4;;PCNA-associated factor histone like domain;;CENP-S protein;;Centromere kinetochore component CENP-T histone fold
TRINITY_DN7635_c0_g1	688	------	------	------	------	------	------	------	------	------	------	------	------	------	------	------	------
TRINITY_DN10805_c0_g2	252	GO:0016021;;GO:0016746;	cellular_component;;molecular_function;;	CC:integral component of membrane;;MF:transferase activity, transferring acyl groups;;	K13508	GPAT	map00564;;map00561	Glycerophospholipid metabolism);;Glycerolipid metabolism)	ENOG410YBBE	I:Lipid transport and metabolism)	XP_008781164.2	probable glycerol-3-phosphate acyltransferase 3 [Phoenix dactylifera])	sp|Q9SHJ5|GPAT1_ARATH;;	Glycerol-3-phosphate acyltransferase 1 OS=Arabidopsis thaliana OX=3702 GN=GPAT1 PE=1 SV=1;;	------	------	------
TRINITY_DN19143_c0_g2	311	------	------	------	------	------	------	------	------	------	XP_031272660.1	uncharacterized protein LOC116131157 [Pistacia vera])	------	------	------	------	------
TRINITY_DN30424_c0_g2	242	------	------	------	------	------	------	------	------	------	------	------	------	------	------	------	------
TRINITY_DN15855_c0_g2	748	------	------	------	------	------	------	------	------	------	------	------	------	------	------	------	------
TRINITY_DN47835_c0_g1	253	------	------	------	------	------	------	------	------	------	------	------	------	------	------	------	------
TRINITY_DN4161_c1_g2	2785	------	------	------	------	------	------	------	ENOG410ZMW4	S:Function unknown)	KAG8632304.1	hypothetical protein MANES_18G010907v8 [Manihot esculenta])	------	------	------	------	------
TRINITY_DN5116_c0_g5	613	------	------	------	------	------	------	------	------	------	------	------	------	------	------	------	------
TRINITY_DN8909_c0_g2	355	------	------	------	------	------	------	------	------	------	------	------	------	------	------	------	------
TRINITY_DN11784_c0_g1	1913	GO:0016021;;GO:0016757;	cellular_component;;molecular_function;;	CC:integral component of membrane;;MF:transferase activity, transferring glycosyl groups;;	------	------	------	------	ENOG410YDP6	S:Function unknown)	XP_029121618.1	glycosyltransferase BC10 [Elaeis guineensis])	sp|Q65XS5|BC10_ORYSJ;;	Glycosyltransferase BC10 OS=Oryza sativa subsp. japonica OX=39947 GN=BC10 PE=1 SV=1;;	PF02485	Branch	Core-2/I-Branching enzyme
TRINITY_DN6585_c0_g1	850	GO:0015979;;GO:0015977;;GO:0009414;;GO:0009409;;GO:0009651;;GO:0061077;;GO:0110102;;GO:0009534;;GO:0044183;	biological_process;;biological_process;;biological_process;;biological_process;;biological_process;;biological_process;;biological_process;;cellular_component;;molecular_function;;	BP:photosynthesis;;BP:carbon fixation;;BP:response to water deprivation;;BP:response to cold;;BP:response to salt stress;;BP:chaperone-mediated protein folding;;BP:chloroplast ribulose bisphosphate carboxylase complex assembly;;CC:chloroplast thylakoid;;MF:protein binding involved in protein folding;;	------	------	------	------	ENOG4112182	S:Function unknown)	CAA7397773.1	unnamed protein product [Spirodela intermedia])	sp|Q94AU9|RBCX1_ARATH;;	Chaperonin-like RBCX protein 1, chloroplastic OS=Arabidopsis thaliana OX=3702 GN=RBCX1 PE=1 SV=1;;	PF02341	RbcX	RbcX protein
TRINITY_DN7177_c0_g1	1446	------	------	------	------	------	------	------	ENOG4111MBV	S:Function unknown)	XP_019702546.1	uncharacterized protein LOC105034391 isoform X2 [Elaeis guineensis])	------	------	PF12579	DUF3755	Protein of unknown function (DUF3755)
TRINITY_DN18329_c0_g1	1213	------	------	------	------	------	------	------	------	------	------	------	------	------	------	------	------
TRINITY_DN2036_c0_g1	1782	GO:0009723;;GO:0006355;;GO:0005634;;GO:0043565;;GO:0003700;;GO:0003677;	biological_process;;biological_process;;cellular_component;;molecular_function;;molecular_function;;molecular_function;;	BP:response to ethylene;;BP:regulation of transcription, DNA-templated;;CC:nucleus;;MF:sequence-specific DNA binding;;MF:transcription factor activity, sequence-specific DNA binding;;MF:DNA binding;;	------	------	------	------	ENOG410YK0K	K:Transcription)	PKA53235.1	Protein basic pentacysteine 7 [Apostasia shenzhenica])	sp|O82286|BPC7_ARATH;;	Protein BASIC PENTACYSTEINE7 OS=Arabidopsis thaliana OX=3702 GN=BPC7 PE=1 SV=1;;	PF06217	GAGA_bind	GAGA binding protein-like family
TRINITY_DN40913_c0_g1	266	------	------	------	------	------	------	------	------	------	------	------	------	------	------	------	------
TRINITY_DN9932_c0_g1	260	------	------	------	------	------	------	------	------	------	------	------	------	------	------	------	------
TRINITY_DN25638_c0_g1	301	GO:0071586;;GO:0016021;;GO:0004222;	biological_process;;cellular_component;;molecular_function;;	BP:CAAX-box protein processing;;CC:integral component of membrane;;MF:metalloendopeptidase activity;;	------	------	------	------	COG1266	S:Function unknown)	KAG1355139.1	putative CAAX amino terminal protease [Cocos nucifera])	------	------	PF02517	Rce1-like	Type II CAAX prenyl endopeptidase Rce1-like
TRINITY_DN20534_c0_g1	365	------	------	------	------	------	------	------	------	------	------	------	------	------	------	------	------
TRINITY_DN4420_c0_g1	268	GO:0009809;;GO:0045551;;GO:0008270;;GO:0016616;;GO:0016491;	biological_process;;molecular_function;;molecular_function;;molecular_function;;molecular_function;;	BP:lignin biosynthetic process;;MF:cinnamyl-alcohol dehydrogenase activity;;MF:zinc ion binding;;MF:oxidoreductase activity, acting on the CH-OH group of donors, NAD or NADP as acceptor;;MF:oxidoreductase activity;;	K00083	CAD	map00940	Phenylpropanoid biosynthesis)	COG1064	C:Energy production and conversion)	ASV46322.1	cinnamyl alcohol dehydrogenase [Lilium regale])	sp|P0CH36|ADHC1_MYCS2;;	NADP-dependent alcohol dehydrogenase C 1 OS=Mycolicibacterium smegmatis;;	------	------	------
TRINITY_DN9562_c0_g1	1931	GO:0015031;;GO:0000055;;GO:0005737;;GO:0005634;;GO:0043023;	biological_process;;biological_process;;cellular_component;;cellular_component;;molecular_function;;	BP:protein transport;;BP:ribosomal large subunit export from nucleus;;CC:cytoplasm;;CC:nucleus;;MF:ribosomal large subunit binding;;	K07562	NMD3	map03008;;map03013	Ribosome biogenesis in eukaryotes);;RNA transport)	COG1499	J:Translation, ribosomal structure and biogenesis)	XP_008796291.2	60S ribosomal export protein NMD3 [Phoenix dactylifera])	sp|Q6P2Z6|NMD3_XENTR;;	60S ribosomal export protein NMD3 OS=Xenopus tropicalis OX=8364 GN=nmd3 PE=2 SV=1;;	PF04981	NMD3	NMD3 family
TRINITY_DN29952_c0_g1	214	------	------	------	------	------	------	------	------	------	------	------	------	------	------	------	------
TRINITY_DN1036_c0_g1	4349	GO:0006265;;GO:0005694;;GO:0003918;;GO:0005524;;GO:0003677;	biological_process;;cellular_component;;molecular_function;;molecular_function;;molecular_function;;	BP:DNA topological change;;CC:chromosome;;MF:DNA topoisomerase type I;;MF:ATP binding;;MF:DNA binding;;	K02469	gyrA	------	------	COG0188	L:Replication, recombination and repair)	XP_020100517.1	probable DNA gyrase subunit A, chloroplastic/mitochondrial isoform X2 [Ananas comosus])	sp|Q5YLB5|GYRA_NICBE;;	DNA gyrase subunit A, chloroplastic/mitochondrial OS=Nicotiana benthamiana OX=4100 GN=GYRA PE=2 SV=1;;	PF00521;;PF03989	DNA_topoisoIV;;DNA_gyraseA_C	DNA gyrase/topoisomerase IV, subunit A;;DNA gyrase C-terminal domain, beta-propeller
TRINITY_DN11951_c0_g1	2119	GO:0008380;;GO:0006397;;GO:0016607;;GO:0000243;;GO:0005634;;GO:0071004;;GO:0089701;;GO:0030628;;GO:0003723;;GO:0008187;	biological_process;;biological_process;;cellular_component;;cellular_component;;cellular_component;;cellular_component;;cellular_component;;molecular_function;;molecular_function;;molecular_function;;	BP:RNA splicing;;BP:mRNA processing;;CC:nuclear speck;;CC:commitment complex;;CC:nucleus;;CC:U2-type prespliceosome;;CC:U2AF;;MF:pre-mRNA 3'-splice site binding;;MF:RNA binding;;MF:poly-pyrimidine tract binding;;	K12837	U2AF2	map03040	Spliceosome)	ENOG410XP92	S:Function unknown)	XP_010943182.1	splicing factor U2af large subunit B isoform X2 [Elaeis guineensis])	sp|Q9ZR40|U2A2B_NICPL;;	Splicing factor U2af large subunit B OS=Nicotiana plumbaginifolia OX=4092 GN=U2AF65B PE=2 SV=1;;	PF00076;;PF16367	RRM_1;;RRM_7	RNA recognition motif. (a.k.a. RRM, RBD, or RNP domain);;RNA recognition motif
TRINITY_DN10221_c0_g1	975	------	------	------	------	------	------	------	------	------	------	------	------	------	------	------	------
TRINITY_DN9038_c0_g1	1211	GO:0106306;;GO:0106307;	deleted;;deleted;;	old GO;;old GO;;	K06269	PPP1C	map03015	mRNA surveillance pathway)	ENOG410YCEC	T:Signal transduction mechanisms)	XP_010931675.1	serine/threonine-protein phosphatase PP1 [Elaeis guineensis])	sp|Q9M9W3|PP19_ARATH;;	Serine/threonine-protein phosphatase PP1 isozyme 9 OS=Arabidopsis thaliana OX=3702 GN=TOPP9 PE=1 SV=1;;	PF00149;;PF16891	Metallophos;;STPPase_N	Calcineurin-like phosphoesterase;;Serine-threonine protein phosphatase N-terminal domain
TRINITY_DN25284_c0_g1	304	------	------	------	------	------	------	------	------	------	------	------	------	------	------	------	------
TRINITY_DN1530_c0_g2	645	GO:0016021;	cellular_component;;	CC:integral component of membrane;;	------	------	------	------	ENOG410ZKZ6	U:Intracellular trafficking, secretion, and vesicular transport)	ONK73728.1	uncharacterized protein A4U43_C04F34640 [Asparagus officinalis])	sp|Q7XTQ5|MEX1_ORYSJ;;	Maltose excess protein 1-like, chloroplastic OS=Oryza sativa subsp. japonica OX=39947 GN=Os04g0602400 PE=2 SV=2;;	------	------	------
TRINITY_DN2707_c0_g1	652	GO:0071555;;GO:0016021;;GO:0000139;;GO:0047259;	biological_process;;cellular_component;;cellular_component;;molecular_function;;	BP:cell wall organization;;CC:integral component of membrane;;CC:Golgi membrane;;MF:glucomannan 4-beta-mannosyltransferase activity;;	K13680	CSLA	------	------	COG1215	M:Cell wall/membrane/envelope biogenesis)	XP_022859693.1	glucomannan 4-beta-mannosyltransferase 2-like [Olea europaea var. sylvestris])	sp|Q67VS7|CSLA9_ORYSJ;;	Probable glucomannan 4-beta-mannosyltransferase 9 OS=Oryza sativa subsp. japonica OX=39947 GN=CSLA9 PE=2 SV=1;;	------	------	------
TRINITY_DN14176_c0_g1	492	------	------	------	------	------	------	------	ENOG41124SR	S:Function unknown)	XP_038982109.1	uncharacterized protein LOC103720065 isoform X2 [Phoenix dactylifera])	------	------	------	------	------
TRINITY_DN50278_c0_g1	208	------	------	------	------	------	------	------	------	------	------	------	------	------	------	------	------
TRINITY_DN40067_c0_g1	258	------	------	------	------	------	------	------	------	------	------	------	------	------	------	------	------
TRINITY_DN49538_c0_g1	241	------	------	------	------	------	------	------	------	------	------	------	------	------	------	------	------
TRINITY_DN32358_c0_g1	289	GO:0048046;	cellular_component;;	CC:apoplast;;	------	------	------	------	ENOG410YGJA	S:Function unknown)	XP_026390149.1	dirigent protein 1-like [Papaver somniferum])	sp|Q9FIG6|DIR1_ARATH;;	Dirigent protein 1 OS=Arabidopsis thaliana OX=3702 GN=DIR1 PE=2 SV=1;;	PF03018	Dirigent	Dirigent-like protein
TRINITY_DN24306_c0_g2	259	------	------	------	------	------	------	------	------	------	------	------	------	------	------	------	------
TRINITY_DN19937_c0_g1	463	------	------	------	------	------	------	------	------	------	------	------	------	------	------	------	------
TRINITY_DN20971_c0_g1	500	------	------	------	------	------	------	------	------	------	------	------	------	------	------	------	------
TRINITY_DN37898_c1_g2	946	------	------	------	------	------	------	------	------	------	------	------	------	------	------	------	------
TRINITY_DN21936_c0_g2	889	------	------	------	------	------	------	------	ENOG410Z7Z7	S:Function unknown)	XP_020272355.1	pentatricopeptide repeat-containing protein At4g19440, chloroplastic-like [Asparagus officinalis])	------	------	PF13041;;PF12854;;PF01535;;PF13812;;PF17177;;PF10037	PPR_2;;PPR_1;;PPR;;PPR_3;;PPR_long;;MRP-S27	PPR repeat family;;PPR repeat;;PPR repeat;;Pentatricopeptide repeat domain;;Pentacotripeptide-repeat region of PRORP;;Mitochondrial 28S ribosomal protein S27
TRINITY_DN17289_c0_g2	1108	------	------	------	------	------	------	------	ENOG410YYXY	K:Transcription)	XP_010933773.1	trihelix transcription factor GTL1 isoform X2 [Elaeis guineensis])	sp|Q9C6K3|DF1_ARATH;;	Trihelix transcription factor DF1 OS=Arabidopsis thaliana OX=3702 GN=DF1 PE=4 SV=1;;	PF13837;;PF10545	Myb_DNA-bind_4;;MADF_DNA_bdg	Myb/SANT-like DNA-binding domain;;Alcohol dehydrogenase transcription factor Myb/SANT-like
TRINITY_DN17565_c0_g1	312	GO:0005975;;GO:0016021;;GO:0004553;	biological_process;;cellular_component;;molecular_function;;	BP:carbohydrate metabolic process;;CC:integral component of membrane;;MF:hydrolase activity, hydrolyzing O-glycosyl compounds;;	------	------	------	------	------	------	KAG0460219.1	hypothetical protein HPP92_023347 [Vanilla planifolia])	------	------	------	------	------
TRINITY_DN38384_c1_g1	2033	GO:0006457;;GO:0006508;;GO:0030163;;GO:0005739;;GO:0005759;;GO:0051082;;GO:0016887;;GO:0008233;;GO:0005524;	biological_process;;biological_process;;biological_process;;cellular_component;;cellular_component;;molecular_function;;molecular_function;;molecular_function;;molecular_function;;	BP:protein folding;;BP:proteolysis;;BP:protein catabolic process;;CC:mitochondrion;;CC:mitochondrial matrix;;MF:unfolded protein binding;;MF:ATPase activity;;MF:peptidase activity;;MF:ATP binding;;	K03544	clpX, CLPX	------	------	COG1219	O:Posttranslational modification, protein turnover, chaperones)	XP_008783202.2	CLP protease regulatory subunit CLPX1, mitochondrial-like [Phoenix dactylifera])	sp|Q9FK07|CLPX1_ARATH;;	CLP protease regulatory subunit CLPX1, mitochondrial OS=Arabidopsis thaliana OX=3702 GN=CLPX1 PE=2 SV=1;;	PF07724;;PF10431;;PF00004;;PF13401;;PF07728;;PF01078;;PF00493;;PF05496	AAA_2;;ClpB_D2-small;;AAA;;AAA_22;;AAA_5;;Mg_chelatase;;MCM;;RuvB_N	AAA domain (Cdc48 subfamily);;C-terminal, D2-small domain, of ClpB protein;;ATPase family associated with various cellular activities (AAA);;AAA domain;;AAA domain (dynein-related subfamily);;Magnesium chelatase, subunit ChlI;;MCM P-loop domain;;Holliday junction DNA helicase RuvB P-loop domain
TRINITY_DN16642_c1_g1	206	------	------	------	------	------	------	------	------	------	------	------	------	------	------	------	------
TRINITY_DN29790_c0_g1	546	GO:0015074;;GO:0016021;;GO:0003676;	biological_process;;cellular_component;;molecular_function;;	BP:DNA integration;;CC:integral component of membrane;;MF:nucleic acid binding;;	------	------	------	------	------	------	CAD1829814.1	unnamed protein product [Ananas comosus var. bracteatus])	sp|P20825|POL2_DROME;;	Retrovirus-related Pol polyprotein from transposon 297 OS=Drosophila melanogaster OX=7227 GN=pol PE=4 SV=1;;	------	------	------
TRINITY_DN1231_c0_g5	211	------	------	------	------	------	------	------	------	------	------	------	------	------	------	------	------
TRINITY_DN12095_c0_g2	590	------	------	------	------	------	------	------	------	------	------	------	------	------	------	------	------
TRINITY_DN12740_c0_g1	525	------	------	------	------	------	------	------	------	------	------	------	------	------	------	------	------
TRINITY_DN3355_c0_g1	1705	GO:0008194;	molecular_function;;	MF:UDP-glycosyltransferase activity;;	------	------	------	------	COG1819	S:Function unknown)	XP_008798366.1	UDP-glycosyltransferase 87A2-like isoform X1 [Phoenix dactylifera])	sp|O64733|U87A2_ARATH;;	UDP-glycosyltransferase 87A2 OS=Arabidopsis thaliana OX=3702 GN=UGT87A2 PE=1 SV=1;;	PF00201	UDPGT	UDP-glucoronosyl and UDP-glucosyl transferase
TRINITY_DN32265_c0_g1	238	------	------	------	------	------	------	------	------	------	------	------	------	------	------	------	------
TRINITY_DN26363_c0_g3	207	------	------	------	------	------	------	------	------	------	------	------	------	------	------	------	------
TRINITY_DN39135_c0_g1	384	------	------	------	------	------	------	------	------	------	------	------	------	------	------	------	------
TRINITY_DN45523_c0_g1	204	------	------	------	------	------	------	------	------	------	------	------	------	------	------	------	------
TRINITY_DN15199_c0_g1	522	------	------	------	------	------	------	------	------	------	------	------	------	------	------	------	------
TRINITY_DN27905_c2_g4	245	------	------	------	------	------	------	------	------	------	------	------	------	------	------	------	------
TRINITY_DN28200_c0_g2	625	------	------	------	------	------	------	------	------	------	------	------	------	------	------	------	------
TRINITY_DN42434_c0_g1	255	------	------	------	------	------	------	------	------	------	------	------	------	------	------	------	------
TRINITY_DN3387_c0_g2	462	------	------	------	------	------	------	------	------	------	------	------	------	------	------	------	------
TRINITY_DN2483_c0_g1	2264	GO:0006486;;GO:0006487;;GO:0030433;;GO:0016021;;GO:0005789;;GO:0052926;;GO:0052918;;GO:0000026;;GO:0000030;	biological_process;;biological_process;;biological_process;;cellular_component;;cellular_component;;molecular_function;;molecular_function;;molecular_function;;molecular_function;;	BP:protein glycosylation;;BP:protein N-linked glycosylation;;BP:ER-associated ubiquitin-dependent protein catabolic process;;CC:integral component of membrane;;CC:endoplasmic reticulum membrane;;MF:dol-P-Ma;;MF:dol-P-Ma;;MF:alpha-1,2-mannosyltransferase activity;;MF:mannosyltransferase activity;;	K03846	ALG9	map00510;;map00513	N-Glycan biosynthesis);;Various types of N-glycan biosynthesis)	ENOG410XP6D	S:Function unknown)	XP_010915516.1	dol-P-Man:Man(6)GlcNAc(2)-PP-Dol alpha-1,2-mannosyltransferase [Elaeis guineensis])	sp|Q9FZ49|ALG9_ARATH;;	Dol-P-Man:Ma;;	PF03901	Glyco_transf_22	Alg9-like mannosyltransferase family
TRINITY_DN46275_c0_g1	218	------	------	------	------	------	------	------	------	------	------	------	------	------	------	------	------
TRINITY_DN6748_c0_g1	1352	GO:0000786;;GO:0046982;;GO:0003677;	cellular_component;;molecular_function;;molecular_function;;	CC:nucleosome;;MF:protein heterodimerization activity;;MF:DNA binding;;	K11253	H3	------	------	COG2036	B:Chromatin structure and dynamics)	ACG25088.1	histone H3 [Zea mays])	sp|P59169|H33_ARATH;;	Histone H3.3 OS=Arabidopsis thaliana OX=3702 GN=HTR4 PE=1 SV=2;;	PF00125;;PF15630;;PF15511	Histone;;CENP-S;;CENP-T_C	Core histone H2A/H2B/H3/H4;;CENP-S protein;;Centromere kinetochore component CENP-T histone fold
TRINITY_DN16353_c0_g1	557	------	------	------	------	------	------	------	------	------	------	------	------	------	------	------	------
TRINITY_DN9198_c0_g1	595	------	------	------	------	------	------	------	------	------	------	------	------	------	------	------	------
TRINITY_DN8692_c0_g1	436	GO:0008270;	molecular_function;;	MF:zinc ion binding;;	------	------	------	------	ENOG410Z7Z7	S:Function unknown)	KAF8408263.1	hypothetical protein HHK36_007412 [Tetracentron sinense])	sp|O23337|PP311_ARATH;;	Pentatricopeptide repeat-containing protein At4g14820 OS=Arabidopsis thaliana OX=3702 GN=PCMP-H3 PE=2 SV=1;;	PF01535;;PF13041;;PF12854	PPR;;PPR_2;;PPR_1	PPR repeat;;PPR repeat family;;PPR repeat
TRINITY_DN26910_c0_g2	220	------	------	------	------	------	------	------	------	------	------	------	------	------	------	------	------
TRINITY_DN1342_c0_g1	2814	GO:0046872;;GO:0003677;	molecular_function;;molecular_function;;	MF:metal ion binding;;MF:DNA binding;;	------	------	------	------	COG5531	B:Chromatin structure and dynamics)	CAD1818240.1	unnamed protein product [Ananas comosus var. bracteatus])	sp|Q9SD34|C3H44_ARATH;;	Zinc finger CCCH domain-containing protein 44 OS=Arabidopsis thaliana OX=3702 GN=At3g51120 PE=2 SV=3;;	PF17982	C5HCH	NSD Cys-His rich domain
TRINITY_DN44233_c0_g1	309	------	------	------	------	------	------	------	------	------	------	------	------	------	------	------	------
TRINITY_DN42651_c0_g1	235	GO:0006817;;GO:0007165;;GO:0015031;;GO:0032012;;GO:0016021;;GO:0016020;;GO:0000139;;GO:0005829;;GO:0010008;;GO:0016787;;GO:0005085;;GO:0043531;	biological_process;;biological_process;;biological_process;;biological_process;;cellular_component;;cellular_component;;cellular_component;;cellular_component;;cellular_component;;molecular_function;;molecular_function;;molecular_function;;	BP:phosphate ion transport;;BP:signal transduction;;BP:protein transport;;BP:regulation of ARF protein signal transduction;;CC:integral component of membrane;;CC:membrane;;CC:Golgi membrane;;CC:cytosol;;CC:endosome membrane;;MF:hydrolase activity;;MF:guanyl-nucleotide exchange factor activity;;MF:ADP binding;;	------	------	------	------	------	------	PHT60418.1	Transmembrane 9 superfamily member 2 [Capsicum baccatum])	------	------	------	------	------
TRINITY_DN11667_c0_g1	236	GO:0003743;	molecular_function;;	MF:translation initiation factor activity;;	K03239	EIF2B1	------	------	COG1184	J:Translation, ribosomal structure and biogenesis)	KAG0480192.1	hypothetical protein HPP92_011050 [Vanilla planifolia])	------	------	------	------	------
TRINITY_DN9095_c0_g2	234	------	------	------	------	------	------	------	------	------	------	------	------	------	------	------	------
TRINITY_DN31302_c0_g2	234	GO:0016556;;GO:0009507;;GO:0004519;;GO:0008270;;GO:0003729;	biological_process;;cellular_component;;molecular_function;;molecular_function;;molecular_function;;	BP:mRNA modification;;CC:chloroplast;;MF:endonuclease activity;;MF:zinc ion binding;;MF:mRNA binding;;	------	------	------	------	ENOG410Z7Z7	S:Function unknown)	KAB1215790.1	hypothetical protein CJ030_MR4G016885 [Morella rubra])	sp|Q3E6Q1|PPR32_ARATH;;	Pentatricopeptide repeat-containing protein At1g11290, chloroplastic OS=Arabidopsis thaliana OX=3702 GN=PCMP-H40 PE=2 SV=1;;	------	------	------
TRINITY_DN33445_c0_g1	1290	GO:0016021;;GO:0003676;	cellular_component;;molecular_function;;	CC:integral component of membrane;;MF:nucleic acid binding;;	------	------	------	------	ENOG410YFZ5	S:Function unknown)	KAG1363204.1	UPF0496 protein 4 [Cocos nucifera])	sp|Q9CAK4|ROH1_ARATH;;	Protein ROH1 OS=Arabidopsis thaliana OX=3702 GN=ROH1 PE=1 SV=1;;	PF05633	BPS1	Protein BYPASS1-related
TRINITY_DN3530_c0_g1	674	------	------	------	------	------	------	------	------	------	------	------	------	------	------	------	------
TRINITY_DN23194_c0_g1	319	------	------	------	------	------	------	------	------	------	------	------	------	------	------	------	------
TRINITY_DN9852_c0_g1	579	------	------	------	K17609	NXN	------	------	ENOG410ZIWC	O:Posttranslational modification, protein turnover, chaperones)	XP_039120506.1	probable nucleoredoxin 1 [Dioscorea cayenensis subsp. rotundata])	sp|O80763|NRX1_ARATH;;	Probable nucleoredoxin 1 OS=Arabidopsis thaliana OX=3702 GN=At1g60420 PE=1 SV=1;;	PF03107;;PF00628	C1_2;;PHD	C1 domain;;PHD-finger
TRINITY_DN3206_c0_g1	1169	GO:0006511;;GO:0016579;;GO:0005634;;GO:0004843;	biological_process;;biological_process;;cellular_component;;molecular_function;;	BP:ubiquitin-dependent protein catabolic process;;BP:protein deubiquitination;;CC:nucleus;;MF:thiol-dependent ubiquitin-specific protease activity;;	K11841	USP10, UBP3	------	------	ENOG410XSIH	O:Posttranslational modification, protein turnover, chaperones)	XP_010938651.1	ubiquitin carboxyl-terminal hydrolase 24 isoform X2 [Elaeis guineensis])	sp|Q9FPS3|UBP24_ARATH;;	Ubiquitin carboxyl-terminal hydrolase 24 OS=Arabidopsis thaliana OX=3702 GN=UBP24 PE=1 SV=1;;	------	------	------
TRINITY_DN87_c4_g1	299	------	------	------	------	------	------	------	------	------	------	------	------	------	------	------	------
TRINITY_DN9329_c0_g1	1311	GO:0042546;;GO:0071555;;GO:0006073;;GO:0010411;;GO:0005618;;GO:0016021;;GO:0048046;;GO:0016762;;GO:0004553;	biological_process;;biological_process;;biological_process;;biological_process;;cellular_component;;cellular_component;;cellular_component;;molecular_function;;molecular_function;;	BP:cell wall biogenesis;;BP:cell wall organization;;BP:cellular glucan metabolic process;;BP:xyloglucan metabolic process;;CC:cell wall;;CC:integral component of membrane;;CC:apoplast;;MF:xylogluca;;MF:hydrolase activity, hydrolyzing O-glycosyl compounds;;	K08235	E2.4.1.207	------	------	COG2273	G:Carbohydrate transport and metabolism)	XP_010936207.1	probable xyloglucan endotransglucosylase/hydrolase protein 6 [Elaeis guineensis])	sp|Q8LF99|XTH6_ARATH;;	Probable xyloglucan endotransglucosylase/hydrolase protein 6 OS=Arabidopsis thaliana OX=3702 GN=XTH6 PE=2 SV=2;;	PF00722;;PF06955	Glyco_hydro_16;;XET_C	Glycosyl hydrolases family 16;;Xyloglucan endo-transglycosylase (XET) C-terminus
TRINITY_DN17959_c0_g2	350	------	------	------	------	------	------	------	------	------	XP_028057928.1	uncharacterized protein LOC114261814 [Camellia sinensis])	------	------	PF14214	Helitron_like_N	Helitron helicase-like domain at N-terminus
TRINITY_DN5250_c0_g1	1015	GO:0017183;;GO:0002098;;GO:0005829;;GO:0005634;;GO:0046872;	biological_process;;biological_process;;cellular_component;;cellular_component;;molecular_function;;	BP:peptidyl-diphthamide biosynthetic process from peptidyl-histidine;;BP:tRNA wobble uridine modification;;CC:cytosol;;CC:nucleus;;MF:metal ion binding;;	------	------	------	------	ENOG410YCBS;;ENOG410Y0DS	S:Function unknown);;	KAG0473785.1	hypothetical protein HPP92_015642 [Vanilla planifolia])	------	------	------	------	------
TRINITY_DN47208_c0_g1	643	GO:0009507;	cellular_component;;	CC:chloroplast;;	K06995	K06995	------	------	COG3450	S:Function unknown)	XP_008781976.1	uncharacterized protein LOC103701618 [Phoenix dactylifera])	------	------	PF05899;;PF06249	Cupin_3;;EutQ	EutQ-like cupin domain;;Ethanolamine utilisation protein EutQ
TRINITY_DN509_c0_g1	1146	GO:0006633;;GO:0009507;;GO:0000036;;GO:0016297;;GO:0016790;	biological_process;;cellular_component;;molecular_function;;molecular_function;;molecular_function;;	BP:fatty acid biosynthetic process;;CC:chloroplast;;MF:ACP phosphopantetheine attachment site binding involved in fatty acid biosynthetic process;;MF:acyl-[acyl-carrier-protein] hydrolase activity;;MF:thiolester hydrolase activity;;	K10782	FATA	map00061	Fatty acid biosynthesis)	COG3884	I:Lipid transport and metabolism)	XP_020260966.1	oleoyl-acyl carrier protein thioesterase 1, chloroplastic-like [Asparagus officinalis])	sp|Q42561|FATA1_ARATH;;	Oleoyl-acyl carrier protein thioesterase 1, chloroplastic OS=Arabidopsis thaliana OX=3702 GN=FATA PE=1 SV=1;;	PF01643	Acyl-ACP_TE	Acyl-ACP thioesterase
TRINITY_DN9634_c0_g1	1002	GO:0005576;;GO:0030246;;GO:0005537;	cellular_component;;molecular_function;;molecular_function;;	CC:extracellular region;;MF:carbohydrate binding;;MF:mannose binding;;	------	------	------	------	ENOG410XWQ1;;ENOG41113DX	S:Function unknown);;	ABX47148.1	lectin [Pinellia ternata])	sp|A5HMM7|LEC2_COLES;;	Mannose-specific lectin 2 OS=Colocasia esculenta OX=4460 PE=1 SV=2;;	PF01453	B_lectin	D-mannose binding lectin
TRINITY_DN1640_c0_g2	275	------	------	------	------	------	------	------	------	------	------	------	------	------	------	------	------
TRINITY_DN11750_c0_g1	287	GO:0005634;;GO:0003700;;GO:0003677;	cellular_component;;molecular_function;;molecular_function;;	CC:nucleus;;MF:transcription factor activity, sequence-specific DNA binding;;MF:DNA binding;;	K09286	EREBP	------	------	ENOG410YQ8J;;ENOG4111448;;ENOG41124AA	K:Transcription);;	QYI40124.1	ethylene-responsive transcription factor 11-like protein [Lilium hybrid division I])	sp|Q9C5I3|ERF76_ARATH;;	Ethylene-responsive transcription factor 11 OS=Arabidopsis thaliana OX=3702 GN=ERF11 PE=1 SV=1;;	------	------	------
TRINITY_DN12069_c1_g3	330	------	------	------	------	------	------	------	------	------	------	------	------	------	------	------	------
TRINITY_DN4005_c0_g1	471	GO:0009627;;GO:0005504;	biological_process;;molecular_function;;	BP:systemic acquired resistance;;MF:fatty acid binding;;	------	------	------	------	ENOG410YQ10	S:Function unknown)	XP_039136492.1	uncharacterized protein LOC120273838 [Dioscorea cayenensis subsp. rotundata])	------	------	PF14368;;PF00234	LTP_2;;Tryp_alpha_amyl	Probable lipid transfer;;Protease inhibitor/seed storage/LTP family
TRINITY_DN44047_c0_g1	992	------	------	------	------	------	------	------	------	------	------	------	------	------	------	------	------
TRINITY_DN13123_c0_g5	1762	------	------	------	------	------	------	------	------	------	------	------	------	------	------	------	------
TRINITY_DN29524_c1_g1	292	------	------	------	------	------	------	------	------	------	------	------	------	------	------	------	------
TRINITY_DN40906_c0_g1	795	GO:0005634;;GO:0003700;;GO:0043565;	cellular_component;;molecular_function;;molecular_function;;	CC:nucleus;;MF:transcription factor activity, sequence-specific DNA binding;;MF:sequence-specific DNA binding;;	------	------	------	------	ENOG410YBEV;;ENOG410YZU1	K:Transcription);;	AYU71102.1	transcription factor WRKY55 [Lilium regale])	sp|Q8H0Y8|WRK41_ARATH;;	Probable WRKY transcription factor 41 OS=Arabidopsis thaliana OX=3702 GN=WRKY41 PE=1 SV=2;;	PF03106	WRKY	WRKY DNA -binding domain
TRINITY_DN18967_c0_g1	1836	GO:0009451;;GO:0043231;;GO:0003723;	biological_process;;cellular_component;;molecular_function;;	BP:RNA modification;;CC:intracellular membrane-bounded organelle;;MF:RNA binding;;	------	------	------	------	ENOG410Z7Z7	S:Function unknown)	KAG1366545.1	putative Pentatricopeptide repeat-containing protein, mitochondrial [Cocos nucifera])	sp|Q9LNU6|PPR53_ARATH;;	Pentatricopeptide repeat-containing protein At1g20230 OS=Arabidopsis thaliana OX=3702 GN=PCMP-H21 PE=2 SV=2;;	PF01535;;PF12854	PPR;;PPR_1	PPR repeat;;PPR repeat
TRINITY_DN10465_c1_g2	309	------	------	------	------	------	------	------	------	------	------	------	------	------	------	------	------
TRINITY_DN21921_c0_g1	1603	------	------	------	------	------	------	------	------	------	------	------	------	------	------	------	------
TRINITY_DN783_c2_g1	366	------	------	------	------	------	------	------	------	------	------	------	------	------	------	------	------
TRINITY_DN8511_c0_g1	417	------	------	------	------	------	------	------	COG0823	U:Intracellular trafficking, secretion, and vesicular transport)	THU55243.1	hypothetical protein C4D60_Mb11t04520 [Musa balbisiana])	------	------	------	------	------
TRINITY_DN3030_c0_g1	243	------	------	------	------	------	------	------	------	------	------	------	------	------	------	------	------
TRINITY_DN1108_c0_g2	241	------	------	------	------	------	------	------	------	------	------	------	------	------	------	------	------
TRINITY_DN8656_c0_g1	468	------	------	------	------	------	------	------	ENOG410XNQC;;ENOG410YCTQ;;ENOG41128X0	S:Function unknown);;K:Transcription)	RVW20297.1	putative ribonuclease H protein [Vitis vinifera])	------	------	------	------	------
TRINITY_DN13161_c0_g2	348	------	------	------	------	------	------	------	------	------	------	------	------	------	------	------	------
TRINITY_DN16999_c0_g2	301	------	------	------	------	------	------	------	------	------	------	------	------	------	------	------	------
TRINITY_DN19582_c0_g1	388	GO:0016887;;GO:0005524;	molecular_function;;molecular_function;;	MF:ATPase activity;;MF:ATP binding;;	K03283	HSPA1s	map04144;;map04141;;map03040	Endocytosis);;Protein processing in endoplasmic reticulum);;Spliceosome)	COG0443	O:Posttranslational modification, protein turnover, chaperones)	AKT44447.1	heat shock cognate 70 kDa protein, partial [Kandelia obovata])	sp|Q9C7X7|HSP7N_ARATH;;	Heat shock 70 kDa protein 18 OS=Arabidopsis thaliana OX=3702 GN=HSP70-18 PE=2 SV=1;;	PF00012	HSP70	Hsp70 protein
TRINITY_DN22635_c0_g3	240	GO:0015074;;GO:0051536;;GO:0008270;;GO:0003676;;GO:0046872;;GO:0005524;	biological_process;;molecular_function;;molecular_function;;molecular_function;;molecular_function;;molecular_function;;	BP:DNA integration;;MF:iron-sulfur cluster binding;;MF:zinc ion binding;;MF:nucleic acid binding;;MF:metal ion binding;;MF:ATP binding;;	------	------	------	------	COG2801	L:Replication, recombination and repair)	XP_038705831.1	uncharacterized protein LOC120001529 isoform X1 [Tripterygium wilfordii])	------	------	------	------	------
TRINITY_DN45527_c0_g1	1156	GO:0006446;;GO:0050790;;GO:0006413;;GO:0005851;;GO:0016853;;GO:0003743;	biological_process;;biological_process;;biological_process;;cellular_component;;molecular_function;;molecular_function;;	BP:regulation of translational initiation;;BP:regulation of catalytic activity;;BP:translational initiation;;CC:eukaryotic translation initiation factor 2B complex;;MF:isomerase activity;;MF:translation initiation factor activity;;	K03239	EIF2B1	------	------	COG1184	J:Translation, ribosomal structure and biogenesis)	XP_010939856.1	translation initiation factor eIF-2B subunit alpha isoform X2 [Elaeis guineensis])	sp|Q54I81|EI2BA_DICDI;;	Translation initiation factor eIF-2B subunit alpha OS=Dictyostelium discoideum OX=44689 GN=eif2b1 PE=3 SV=1;;	PF01008	IF-2B	Initiation factor 2 subunit family
TRINITY_DN47920_c0_g1	269	------	------	------	------	------	------	------	------	------	------	------	------	------	------	------	------
TRINITY_DN25721_c0_g1	2172	GO:0015074;;GO:0008270;;GO:0003676;;GO:0004519;	biological_process;;molecular_function;;molecular_function;;molecular_function;;	BP:DNA integration;;MF:zinc ion binding;;MF:nucleic acid binding;;MF:endonuclease activity;;	------	------	------	------	ENOG410XS4D;;COG2801;;ENOG410YB0F	S:Function unknown);;L:Replication, recombination and repair);;S:Function unknown)	KAG8473628.1	hypothetical protein CXB51_036014 [Gossypium anomalum])	sp|P10978|POLX_TOBAC;;	Retrovirus-related Pol polyprotein from transposon TNT 1-94 OS=Nicotiana tabacum OX=4097 PE=2 SV=1;;	------	------	------
TRINITY_DN14347_c0_g1	229	GO:0008380;;GO:0006397;;GO:0005681;;GO:0003676;	biological_process;;biological_process;;cellular_component;;molecular_function;;	BP:RNA splicing;;BP:mRNA processing;;CC:spliceosomal complex;;MF:nucleic acid binding;;	K13103	TFIP11	------	------	ENOG410XP4Y	S:Function unknown)	XP_039139814.1	septin and tuftelin-interacting protein 1 homolog 1 [Dioscorea cayenensis subsp. rotundata])	sp|Q9SHG6|STIP1_ARATH;;	Septin and tuftelin-interacting protein 1 homolog 1 OS=Arabidopsis thaliana OX=3702 GN=STIPL1 PE=1 SV=1;;	PF07842	GCFC	GC-rich sequence DNA-binding factor-like protein
TRINITY_DN4791_c0_g3	358	------	------	------	------	------	------	------	------	------	------	------	------	------	------	------	------
TRINITY_DN39193_c0_g1	212	GO:0015074;;GO:0003964;;GO:0004519;;GO:0004190;;GO:0003676;	biological_process;;molecular_function;;molecular_function;;molecular_function;;molecular_function;;	BP:DNA integration;;MF:RNA-directed DNA polymerase activity;;MF:endonuclease activity;;MF:aspartic-type endopeptidase activity;;MF:nucleic acid binding;;	------	------	------	------	ENOG410ZDTR	S:Function unknown)	ERN17429.1	hypothetical protein AMTR_s00037p00230460 [Amborella trichopoda])	------	------	------	------	------
TRINITY_DN23619_c0_g2	227	------	------	------	------	------	------	------	------	------	------	------	------	------	------	------	------
TRINITY_DN22901_c0_g1	891	GO:0008270;	molecular_function;;	MF:zinc ion binding;;	------	------	------	------	ENOG4111T02	S:Function unknown)	XP_010914314.2	uncharacterized protein LOC105039751 [Elaeis guineensis])	sp|Q1G3Q4|RITF1_ARATH;;	Protein RGF1 INDUCIBLE TRANSCRIPTION FACTOR 1 OS=Arabidopsis thaliana OX=3702 GN=RITF1 PE=1 SV=1;;	PF04640	PLATZ	PLATZ transcription factor
TRINITY_DN15330_c0_g1	427	------	------	------	------	------	------	------	------	------	------	------	------	------	------	------	------
TRINITY_DN21876_c0_g1	366	------	------	------	------	------	------	------	------	------	------	------	------	------	------	------	------
TRINITY_DN4016_c0_g1	235	------	------	------	------	------	------	------	------	------	------	------	------	------	------	------	------
TRINITY_DN94_c0_g1	2937	GO:0009098;;GO:0009082;;GO:0003852;	biological_process;;biological_process;;molecular_function;;	BP:leucine biosynthetic process;;BP:branched-chain amino acid biosynthetic process;;MF:2-isopropylmalate synthase activity;;	K01649	leuA, IMS	map00620;;map00290	Pyruvate metabolism);;Valine, leucine and isoleucine biosynthesis)	COG0119	E:Amino acid transport and metabolism)	XP_010931990.1	2-isopropylmalate synthase A [Elaeis guineensis])	sp|O04973|LEU1A_SOLPN;;	2-isopropylmalate synthase A OS=Solanum pennellii OX=28526 GN=IPMSA PE=2 SV=1;;	PF00682;;PF08502	HMGL-like;;LeuA_dimer	HMGL-like;;LeuA allosteric (dimerisation) domain
TRINITY_DN20986_c0_g1	401	------	------	------	------	------	------	------	------	------	------	------	------	------	------	------	------
TRINITY_DN23018_c0_g1	804	------	------	------	------	------	------	------	------	------	------	------	------	------	------	------	------
TRINITY_DN46692_c0_g1	228	------	------	------	------	------	------	------	ENOG410YFGR	S:Function unknown)	RWR88901.1	hypothetical protein CKAN_01794300 [Cinnamomum micranthum f. kanehirae])	------	------	------	------	------
TRINITY_DN43604_c0_g1	242	------	------	------	------	------	------	------	------	------	------	------	------	------	------	------	------
TRINITY_DN14184_c0_g1	288	GO:0006349;;GO:0070734;;GO:0009737;;GO:0010228;;GO:1990110;;GO:0006325;;GO:0006342;;GO:0009965;;GO:1900055;;GO:0048586;;GO:0032259;;GO:0009294;;GO:0009909;;GO:0045857;;GO:0031519;;GO:0005677;;GO:0018024;;GO:0003727;;GO:0008168;	biological_process;;biological_process;;biological_process;;biological_process;;biological_process;;biological_process;;biological_process;;biological_process;;biological_process;;biological_process;;biological_process;;biological_process;;biological_process;;biological_process;;cellular_component;;cellular_component;;molecular_function;;molecular_function;;molecular_function;;	BP:regulation of gene expression by genetic imprinting;;BP:histone H3-K27 methylation;;BP:response to abscisic acid;;BP:vegetative to reproductive phase transition of meristem;;BP:callus formation;;BP:chromatin organization;;BP:chromatin silencing;;BP:leaf morphogenesis;;BP:regulation of leaf senescence;;BP:regulation of long-day photoperiodism, flowering;;BP:methylation;;BP:DNA mediated transfor…	K11430	EZH2	map00310	Lysine degradation)	COG2940	S:Function unknown)	KAG0478335.1	hypothetical protein HPP92_013054 [Vanilla planifolia])	sp|Q8S4P4|EZ3_MAIZE;;	Histone-lysine N-methyltransferase EZ3 OS=Zea mays OX=4577 GN=EZ3 PE=2 SV=1;;	------	------	------
TRINITY_DN7318_c0_g1	836	GO:0006412;;GO:0005840;;GO:0003735;	biological_process;;cellular_component;;molecular_function;;	BP:translation;;CC:ribosome;;MF:structural constituent of ribosome;;	K02882	RP-L18Ae, RPL18A	map03010	Ribosome)	COG2157	J:Translation, ribosomal structure and biogenesis)	XP_020593339.1	60S ribosomal protein L18a-2 [Phalaenopsis equestris])	sp|Q943F3|RL18A_ORYSJ;;	60S ribosomal protein L18a OS=Oryza sativa subsp. japonica OX=39947 GN=RPL18A PE=1 SV=1;;	PF01775	Ribosomal_L18A	Ribosomal proteins 50S-L18Ae/60S-L20/60S-L18A
TRINITY_DN47005_c0_g1	222	------	------	------	------	------	------	------	------	------	------	------	------	------	------	------	------
TRINITY_DN19374_c0_g2	298	------	------	------	------	------	------	------	------	------	------	------	------	------	------	------	------
TRINITY_DN2604_c0_g1	1467	GO:0019464;;GO:0006546;;GO:0032259;;GO:0005739;;GO:0004047;;GO:0008483;	biological_process;;biological_process;;biological_process;;cellular_component;;molecular_function;;molecular_function;;	BP:glycine decarboxylation via glycine cleavage system;;BP:glycine catabolic process;;BP:methylation;;CC:mitochondrion;;MF:aminomethyltransferase activity;;MF:transaminase activity;;	K00605	gcvT, AMT	map00630;;map00670;;map00260	Glyoxylate and dicarboxylate metabolism);;One carbon pool by folate);;Glycine, serine and threonine metabolism)	COG0404	E:Amino acid transport and metabolism)	XP_020594014.1	aminomethyltransferase, mitochondrial [Phalaenopsis equestris])	sp|O49849|GCST_FLAAN;;	Aminomethyltransferase, mitochondrial OS=Flaveria anomala OX=35877 GN=GDCST PE=3 SV=1;;	PF01571;;PF08669	GCV_T;;GCV_T_C	Aminomethyltransferase folate-binding domain;;Glycine cleavage T-protein C-terminal barrel domain
TRINITY_DN2733_c0_g1	341	------	------	------	------	------	------	------	------	------	------	------	------	------	------	------	------
TRINITY_DN856_c0_g1	1225	GO:0050832;;GO:0005975;;GO:0016998;;GO:0000272;;GO:0006952;;GO:0006032;;GO:0008843;;GO:0008061;;GO:0004568;	biological_process;;biological_process;;biological_process;;biological_process;;biological_process;;biological_process;;molecular_function;;molecular_function;;molecular_function;;	BP:defense response to fungus;;BP:carbohydrate metabolic process;;BP:cell wall macromolecule catabolic process;;BP:polysaccharide catabolic process;;BP:defense response;;BP:chitin catabolic process;;MF:endochitinase activity;;MF:chitin binding;;MF:chitinase activity;;	K20547	CHIB	map00520;;map04016	Amino sugar and nucleotide sugar metabolism);;MAPK signaling pathway - plant)	COG3979	G:Carbohydrate transport and metabolism)	CDP19988.1	unnamed protein product, partial [Coffea canephora])	sp|P93680|CHIT_PERAE;;	Endochitinase OS=Persea americana OX=3435 GN=chi1 PE=1 SV=2;;	PF00182	Glyco_hydro_19	Chitinase class I
TRINITY_DN13967_c1_g1	2563	------	------	------	------	------	------	------	ENOG4111IN6	S:Function unknown)	XP_008775158.2	uncharacterized protein LOC103695572 [Phoenix dactylifera])	------	------	------	------	------
TRINITY_DN21669_c0_g3	584	------	------	------	------	------	------	------	------	------	------	------	------	------	------	------	------
TRINITY_DN45403_c0_g1	206	------	------	------	------	------	------	------	------	------	------	------	------	------	------	------	------
TRINITY_DN43421_c0_g1	235	------	------	------	------	------	------	------	------	------	------	------	------	------	------	------	------
TRINITY_DN7446_c0_g1	1126	------	------	------	------	------	------	------	------	------	------	------	------	------	------	------	------
TRINITY_DN10417_c0_g1	2073	GO:0016021;;GO:0004674;;GO:0005524;	cellular_component;;molecular_function;;molecular_function;;	CC:integral component of membrane;;MF:protein serine/threonine kinase activity;;MF:ATP binding;;	------	------	------	------	COG0515	T:Signal transduction mechanisms)	XP_029124452.1	probable receptor-like protein kinase At5g24010 [Elaeis guineensis])	sp|Q9FLW0|Y5241_ARATH;;	Probable receptor-like protein kinase At5g24010 OS=Arabidopsis thaliana OX=3702 GN=At5g24010 PE=1 SV=1;;	PF07714;;PF00069;;PF12819;;PF11721	PK_Tyr_Ser-Thr;;Pkinase;;Malectin_like;;Malectin	Protein tyrosine and serine/threonine kinase;;Protein kinase domain;;Malectin-like domain;;Malectin domain
TRINITY_DN635_c1_g1	619	------	------	------	------	------	------	------	ENOG4111GNU	S:Function unknown)	XP_020091853.1	protein NEOXANTHIN-DEFICIENT 1 isoform X3 [Ananas comosus])	sp|K4DEY3|NDX1_SOLLC;;	Protein NEOXANTHIN-DEFICIENT 1 OS=Solanum lycopersicum OX=4081 GN=NXD1 PE=4 SV=1;;	------	------	------
TRINITY_DN21801_c0_g1	262	GO:0008194;	molecular_function;;	MF:UDP-glycosyltransferase activity;;	------	------	------	------	COG1819	S:Function unknown)	RRT75530.1	hypothetical protein B296_00000550 [Ensete ventricosum])	sp|Q9C9B0|U89B1_ARATH;;	Flavonol 3-O-glucosyltransferase UGT89B1 OS=Arabidopsis thaliana OX=3702 GN=UGT89B1 PE=1 SV=2;;	------	------	------
TRINITY_DN16529_c1_g1	275	------	------	------	------	------	------	------	------	------	------	------	------	------	------	------	------
TRINITY_DN1255_c0_g1	2015	------	------	------	------	------	------	------	------	------	XP_040361618.1	cysteine-rich receptor-like protein kinase 8 [Rosa chinensis])	------	------	------	------	------
TRINITY_DN19374_c0_g1	1438	GO:0016021;;GO:0016787;;GO:0003755;	cellular_component;;molecular_function;;molecular_function;;	CC:integral component of membrane;;MF:hydrolase activity;;MF:peptidyl-prolyl cis-trans isomerase activity;;	------	------	------	------	ENOG4111HJG	S:Function unknown)	XP_020574606.1	uncharacterized protein LOC110020743 [Phalaenopsis equestris])	------	------	PF00160	Pro_isomerase	Cyclophilin type peptidyl-prolyl cis-trans isomerase/CLD
TRINITY_DN25494_c0_g1	215	------	------	------	------	------	------	------	------	------	------	------	------	------	------	------	------
TRINITY_DN20922_c0_g1	415	GO:0016021;	cellular_component;;	CC:integral component of membrane;;	------	------	------	------	ENOG4111VRG	S:Function unknown)	EPS74494.1	hypothetical protein M569_00260, partial [Genlisea aurea])	------	------	------	------	------
TRINITY_DN26720_c0_g2	257	------	------	------	------	------	------	------	------	------	------	------	------	------	------	------	------
TRINITY_DN396_c0_g4	464	------	------	------	------	------	------	------	------	------	------	------	------	------	------	------	------
TRINITY_DN6615_c0_g1	2232	GO:0005829;;GO:0004177;;GO:0008270;;GO:0008237;	cellular_component;;molecular_function;;molecular_function;;molecular_function;;	CC:cytosol;;MF:aminopeptidase activity;;MF:zinc ion binding;;MF:metallopeptidase activity;;	K01254	LTA4H	map00590	Arachidonic acid metabolism)	COG0308	E:Amino acid transport and metabolism)	KAG1337959.1	leucine aminopeptidase [Cocos nucifera])	sp|Q9FY49|LKHA4_ARATH;;	Leucine aminopeptidase OS=Arabidopsis thaliana OX=3702 GN=LKHA4 PE=2 SV=1;;	PF01433;;PF09127;;PF17900;;PF13485	Peptidase_M1;;Leuk-A4-hydro_C;;Peptidase_M1_N;;Peptidase_MA_2	Peptidase family M1 domain;;Leukotriene A4 hydrolase, C-terminal;;Peptidase M1 N-terminal domain;;Peptidase MA superfamily
TRINITY_DN3905_c0_g2	802	------	------	------	------	------	------	------	ENOG410YNJG	S:Function unknown)	XP_010920192.1	proline-rich protein 4 [Elaeis guineensis])	sp|Q9SKP9|PRP2_ARATH;;	Proline-rich protein 2 OS=Arabidopsis thaliana OX=3702 GN=PRP2 PE=2 SV=1;;	PF01190	Pollen_Ole_e_1	Pollen protein Ole e 1 like
TRINITY_DN27364_c2_g1	261	GO:0005975;;GO:0005576;;GO:0004553;	biological_process;;cellular_component;;molecular_function;;	BP:carbohydrate metabolic process;;CC:extracellular region;;MF:hydrolase activity, hydrolyzing O-glycosyl compounds;;	K05349	bglX	map00460;;map00940;;map00500	Cyanoamino acid metabolism);;Phenylpropanoid biosynthesis);;Starch and sucrose metabolism)	COG1472	G:Carbohydrate transport and metabolism)	XP_020081653.1	uncharacterized protein LOC109705328 [Ananas comosus])	------	------	PF00933	Glyco_hydro_3	Glycosyl hydrolase family 3 N terminal domain
TRINITY_DN14766_c0_g1	797	------	------	------	------	------	------	------	ENOG410YC9T	S:Function unknown)	KAA8519790.1	hypothetical protein F0562_014120 [Nyssa sinensis])	------	------	PF04720	PDDEXK_6	PDDEXK-like family of unknown function
TRINITY_DN2576_c0_g1	1419	GO:0016788;	molecular_function;;	MF:hydrolase activity, acting on ester bonds;;	------	------	------	------	COG3240	S:Function unknown)	THU47699.1	hypothetical protein C4D60_Mb09t18380 [Musa balbisiana])	sp|Q9SVU5|GDL67_ARATH;;	GDSL esterase/lipase At4g28780 OS=Arabidopsis thaliana OX=3702 GN=At4g28780 PE=2 SV=1;;	------	------	------
TRINITY_DN8854_c0_g2	1067	GO:0016602;;GO:0043565;;GO:0046982;;GO:0001228;	cellular_component;;molecular_function;;molecular_function;;molecular_function;;	CC:CCAAT-binding factor complex;;MF:sequence-specific DNA binding;;MF:protein heterodimerization activity;;MF:transcriptional activator activity, RNA polymerase II transcription regulatory region sequence-specific binding;;	K08065	NFYB, HAP3	------	------	COG2036	B:Chromatin structure and dynamics)	XP_008792219.1	nuclear transcription factor Y subunit B-like [Phoenix dactylifera])	sp|Q67XJ2|NFYBA_ARATH;;	Nuclear transcription factor Y subunit B-10 OS=Arabidopsis thaliana OX=3702 GN=NFYB10 PE=1 SV=1;;	PF00808;;PF00125	CBFD_NFYB_HMF;;Histone	Histone-like transcription factor (CBF/NF-Y) and archaeal histone;;Core histone H2A/H2B/H3/H4
TRINITY_DN5853_c0_g1	2263	GO:0007049;;GO:0051301;;GO:0008289;	biological_process;;biological_process;;molecular_function;;	BP:cell cycle;;BP:cell division;;MF:lipid binding;;	------	------	------	------	ENOG410XRSQ	S:Function unknown)	PKA58369.1	Patellin-3 [Apostasia shenzhenica])	sp|Q56Z59|PATL3_ARATH;;	Patellin-3 OS=Arabidopsis thaliana OX=3702 GN=PATL3 PE=1 SV=2;;	PF00650;;PF03765	CRAL_TRIO;;CRAL_TRIO_N	CRAL/TRIO domain;;CRAL/TRIO, N-terminal domain
TRINITY_DN8360_c1_g2	677	------	------	------	------	------	------	------	------	------	------	------	------	------	------	------	------
TRINITY_DN23589_c1_g1	550	GO:0015074;;GO:0051536;;GO:0008270;;GO:0003676;;GO:0046872;;GO:0005524;	biological_process;;molecular_function;;molecular_function;;molecular_function;;molecular_function;;molecular_function;;	BP:DNA integration;;MF:iron-sulfur cluster binding;;MF:zinc ion binding;;MF:nucleic acid binding;;MF:metal ion binding;;MF:ATP binding;;	------	------	------	------	------	------	XP_035817183.1	uncharacterized protein LOC100193261 isoform X8 [Zea mays])	sp|Q94HW2|POLR1_ARATH;;	Retrovirus-related Pol polyprotein from transposon RE1 OS=Arabidopsis thaliana OX=3702 GN=RE1 PE=2 SV=1;;	PF00665	rve	Integrase core domain
TRINITY_DN43865_c0_g1	227	------	------	------	------	------	------	------	------	------	------	------	------	------	------	------	------
TRINITY_DN5796_c0_g1	467	GO:0006397;;GO:0003723;	biological_process;;molecular_function;;	BP:mRNA processing;;MF:RNA binding;;	K12822	RBM25, S164	map03040	Spliceosome)	ENOG410ZRGA;;ENOG410ZYE0	S:Function unknown);;	KAF8390391.1	hypothetical protein HHK36_024917 [Tetracentron sinense])	------	------	------	------	------
TRINITY_DN21045_c0_g3	315	------	------	------	------	------	------	------	------	------	------	------	------	------	------	------	------
TRINITY_DN47893_c0_g1	228	------	------	------	------	------	------	------	------	------	------	------	------	------	------	------	------
TRINITY_DN15965_c0_g1	3458	GO:0016021;;GO:0005634;	cellular_component;;cellular_component;;	CC:integral component of membrane;;CC:nucleus;;	------	------	------	------	COG5213	A:RNA processing and modification)	XP_008781139.2	FIP1[III]-like protein [Phoenix dactylifera])	sp|F4KDH9|FIPS5_ARATH;;	FIP1[V]-like protein OS=Arabidopsis thaliana OX=3702 GN=FIPS5 PE=1 SV=1;;	------	------	------
TRINITY_DN22028_c0_g1	464	GO:0019646;;GO:0016021;;GO:0005739;;GO:0004129;	biological_process;;cellular_component;;cellular_component;;molecular_function;;	BP:aerobic electron transport chain;;CC:integral component of membrane;;CC:mitochondrion;;MF:cytochrome-c oxidase activity;;	K02262	COX3	map00190	Oxidative phosphorylation)	COG1845	C:Energy production and conversion)	BAD83521.2	cytochrome oxidase subunit 3 [Nicotiana tabacum])	sp|P05505|COX3_RAT;;	Cytochrome c oxidase subunit 3 OS=Rattus norvegicus OX=10116 GN=Mtco3 PE=1 SV=5;;	PF00510	COX3	Cytochrome c oxidase subunit III
TRINITY_DN11146_c0_g1	539	GO:0042744;;GO:0006979;;GO:0020037;;GO:0004601;;GO:0046872;;GO:0005525;	biological_process;;biological_process;;molecular_function;;molecular_function;;molecular_function;;molecular_function;;	BP:hydrogen peroxide catabolic process;;BP:response to oxidative stress;;MF:heme binding;;MF:peroxidase activity;;MF:metal ion binding;;MF:GTP binding;;	------	------	------	------	------	------	XP_021762137.1	TBC1 domain family member 13-like [Chenopodium quinoa])	------	------	------	------	------
TRINITY_DN2989_c0_g1	612	------	------	------	------	------	------	------	------	------	------	------	------	------	------	------	------
TRINITY_DN174_c0_g1	638	GO:0016021;;GO:0005886;	cellular_component;;cellular_component;;	CC:integral component of membrane;;CC:plasma membrane;;	------	------	------	------	ENOG410ZBZ5	S:Function unknown)	XP_030543953.1	cysteine-rich and transmembrane domain-containing protein WIH1-like [Rhodamnia argentea])	------	------	PF12734	CYSTM	Cysteine-rich TM module stress tolerance
TRINITY_DN36879_c0_g1	428	GO:0016021;;GO:0005886;;GO:0005524;;GO:0004672;	cellular_component;;cellular_component;;molecular_function;;molecular_function;;	CC:integral component of membrane;;CC:plasma membrane;;MF:ATP binding;;MF:protein kinase activity;;	------	------	------	------	------	------	XP_038972715.1	MDIS1-interacting receptor like kinase 2-like [Phoenix dactylifera])	sp|Q8VZG8|MIK2_ARATH;;	MDIS1-interacting receptor like kinase 2 OS=Arabidopsis thaliana OX=3702 GN=MIK2 PE=1 SV=3;;	PF00069;;PF07714	Pkinase;;PK_Tyr_Ser-Thr	Protein kinase domain;;Protein tyrosine and serine/threonine kinase
TRINITY_DN8140_c1_g1	468	------	------	------	------	------	------	------	------	------	------	------	------	------	------	------	------
TRINITY_DN27387_c0_g2	241	------	------	------	------	------	------	------	------	------	------	------	------	------	------	------	------
TRINITY_DN14711_c0_g1	255	------	------	------	------	------	------	------	------	------	------	------	------	------	------	------	------
TRINITY_DN9199_c0_g2	237	GO:0016787;;GO:0046872;;GO:0070615;;GO:0005524;;GO:0004386;	molecular_function;;molecular_function;;molecular_function;;molecular_function;;molecular_function;;	MF:hydrolase activity;;MF:metal ion binding;;MF:nucleosome-dependent ATPase activity;;MF:ATP binding;;MF:helicase activity;;	K11643	CHD4, MI2B	------	------	COG0553	L:Replication, recombination and repair)	XP_020591583.1	CHD3-type chromatin-remodeling factor PICKLE-like [Phalaenopsis equestris])	sp|Q9S775|PKL_ARATH;;	CHD3-type chromatin-remodeling factor PICKLE OS=Arabidopsis thaliana OX=3702 GN=PKL PE=1 SV=1;;	------	------	------
TRINITY_DN32279_c0_g2	242	GO:0016021;;GO:0004674;;GO:0005524;	cellular_component;;molecular_function;;molecular_function;;	CC:integral component of membrane;;MF:protein serine/threonine kinase activity;;MF:ATP binding;;	------	------	------	------	COG0515	T:Signal transduction mechanisms)	XP_017697307.2	LOW QUALITY PROTEIN: putative serine/threonine-protein kinase [Phoenix dactylifera])	------	------	------	------	------
TRINITY_DN21690_c0_g1	288	------	------	------	------	------	------	------	------	------	------	------	------	------	------	------	------
TRINITY_DN6555_c0_g1	406	GO:0046148;;GO:0046872;;GO:0004097;	biological_process;;molecular_function;;molecular_function;;	BP:pigment biosynthetic process;;MF:metal ion binding;;MF:catechol oxidase activity;;	K00422	E1.10.3.1	map00950;;map00350	Isoquinoline alkaloid biosynthesis);;Tyrosine metabolism)	------	------	PIN01138.1	Catechol oxidase [Handroanthus impetiginosus])	sp|Q08303|PPOA_SOLLC;;	Polyphenol oxidase A, chloroplastic OS=Solanum lycopersicum OX=4081 PE=1 SV=2;;	------	------	------
TRINITY_DN8384_c0_g3	344	GO:0005737;;GO:0005739;;GO:0004725;;GO:0016791;	cellular_component;;cellular_component;;molecular_function;;molecular_function;;	CC:cytoplasm;;CC:mitochondrion;;MF:protein tyrosine phosphatase activity;;MF:phosphatase activity;;	K18045	SIW14, OCA3	------	------	COG2365	T:Signal transduction mechanisms)	KAG7627155.1	Atypical dual-specificity phosphatase Siw14-like [Arabidopsis thaliana x Arabidopsis arenosa])	sp|Q9ZVN4|DSP1_ARATH;;	Tyrosine-protein phosphatase DSP1 OS=Arabidopsis thaliana OX=3702 GN=DSP1 PE=1 SV=1;;	PF03162	Y_phosphatase2	Tyrosine phosphatase family
TRINITY_DN731_c0_g1	1193	------	------	------	------	------	------	------	ENOG410ZCT8	S:Function unknown)	KAG6485016.1	hypothetical protein ZIOFF_053544 [Zingiber officinale])	sp|F2VYU4|PIK1_ORYSJ;;	Disease resistance protein Pik-1 OS=Oryza sativa subsp. japonica OX=39947 GN=PIK-1 PE=1 SV=1;;	PF07693	KAP_NTPase	KAP family P-loop domain
TRINITY_DN45631_c0_g1	427	------	------	------	------	------	------	------	------	------	------	------	------	------	------	------	------
TRINITY_DN3854_c0_g1	716	------	------	------	------	------	------	------	------	------	KAG1361339.1	cyclin-dependent protein kinase inhibitor SMR1 [Cocos nucifera])	sp|Q9AV28|SMR1_ORYSJ;;	Cyclin-dependent protein kinase inhibitor SMR1 OS=Oryza sativa subsp. japonica OX=39947 GN=SMR1 PE=2 SV=1;;	------	------	------
TRINITY_DN39700_c0_g4	248	GO:0003964;	molecular_function;;	MF:RNA-directed DNA polymerase activity;;	------	------	------	------	------	------	XP_039137399.1	uncharacterized protein LOC120274928 [Dioscorea cayenensis subsp. rotundata])	sp|P93295|M310_ARATH;;	Uncharacterized mitochondrial protein AtMg00310 OS=Arabidopsis thaliana OX=3702 GN=AtMg00310 PE=4 SV=1;;	------	------	------
TRINITY_DN43599_c0_g1	252	------	------	------	------	------	------	------	------	------	------	------	------	------	------	------	------
TRINITY_DN48141_c0_g1	215	------	------	------	------	------	------	------	------	------	------	------	------	------	------	------	------
TRINITY_DN6627_c1_g2	227	------	------	------	------	------	------	------	------	------	------	------	------	------	------	------	------
TRINITY_DN8185_c0_g2	1312	------	------	------	------	------	------	------	------	------	------	------	------	------	------	------	------
TRINITY_DN14981_c0_g1	935	------	------	------	------	------	------	------	------	------	------	------	------	------	------	------	------
TRINITY_DN3474_c0_g1	4186	GO:0006357;;GO:0016592;;GO:0003712;	biological_process;;cellular_component;;molecular_function;;	BP:regulation of transcription from RNA polymerase II promoter;;CC:mediator complex;;MF:transcription cofactor activity;;	K15156	MED14, RGR1	------	------	ENOG411002C;;ENOG410XWK4	S:Function unknown);;K:Transcription)	XP_010909253.1	mediator of RNA polymerase II transcription subunit 14 isoform X1 [Elaeis guineensis])	sp|Q9SR02|MED14_ARATH;;	Mediator of RNA polymerase II transcription subunit 14 OS=Arabidopsis thaliana OX=3702 GN=MED14 PE=1 SV=1;;	------	------	------
TRINITY_DN19579_c0_g1	647	------	------	------	------	------	------	------	------	------	------	------	------	------	------	------	------
TRINITY_DN1922_c0_g2	368	------	------	------	------	------	------	------	------	------	------	------	------	------	------	------	------
TRINITY_DN41886_c0_g2	207	------	------	------	------	------	------	------	------	------	------	------	------	------	------	------	------
TRINITY_DN1028_c0_g1	1023	GO:0000413;;GO:0061077;;GO:0005737;;GO:0003755;;GO:0016853;	biological_process;;biological_process;;cellular_component;;molecular_function;;molecular_function;;	BP:protein peptidyl-prolyl isomerization;;BP:chaperone-mediated protein folding;;CC:cytoplasm;;MF:peptidyl-prolyl cis-trans isomerase activity;;MF:isomerase activity;;	K01802	E5.2.1.8	------	------	COG0545	O:Posttranslational modification, protein turnover, chaperones)	PIN03919.1	FKBP-type peptidyl-prolyl cis-trans isomerase [Handroanthus impetiginosus])	sp|Q9M2S7|FK201_ARATH;;	Peptidyl-prolyl cis-trans isomerase FKBP20-1 OS=Arabidopsis thaliana OX=3702 GN=FKBP20-1 PE=1 SV=1;;	PF00254	FKBP_C	FKBP-type peptidyl-prolyl cis-trans isomerase
TRINITY_DN8394_c0_g1	432	GO:0005634;;GO:0046983;	cellular_component;;molecular_function;;	CC:nucleus;;MF:protein dimerization activity;;	------	------	------	------	------	------	XP_008803328.2	transcription factor MYC2-like [Phoenix dactylifera])	sp|A0A3Q7HRZ6|MYC2_SOLLC;;	Transcription factor MYC2 OS=Solanum lycopersicum OX=4081 GN=MYC2 PE=1 SV=1;;	------	------	------
TRINITY_DN1190_c0_g1	748	GO:0016021;	cellular_component;;	CC:integral component of membrane;;	------	------	------	------	------	------	XP_039122516.1	NADH dehydrogenase [ubiquinone] 1 beta subcomplex subunit 8, mitochondrial [Dioscorea cayenensis subsp. rotundata])	sp|Q9FGK0|NDUB8_ARATH;;	NADH dehydrogenase [ubiquinone] 1 beta subcomplex subunit 8, mitochondrial OS=Arabidopsis thaliana OX=3702 GN=At5g47570 PE=2 SV=1;;	------	------	------
TRINITY_DN2370_c0_g1	1029	------	------	------	------	------	------	------	ENOG410YN13	S:Function unknown)	KAG1368796.1	hypothetical protein COCNU_14G012640 [Cocos nucifera])	------	------	PF04398	DUF538	Protein of unknown function, DUF538
TRINITY_DN5857_c0_g1	2261	GO:0006511;;GO:0016579;;GO:0004843;;GO:0008270;	biological_process;;biological_process;;molecular_function;;molecular_function;;	BP:ubiquitin-dependent protein catabolic process;;BP:protein deubiquitination;;MF:thiol-dependent ubiquitin-specific protease activity;;MF:zinc ion binding;;	K11366	USP22_27_51, UBP8	------	------	ENOG410XQQ0	O:Posttranslational modification, protein turnover, chaperones)	XP_021592016.1	ubiquitin carboxyl-terminal hydrolase 22-like [Manihot esculenta])	sp|Q9LEW0|UBP22_ARATH;;	Ubiquitin C-terminal hydrolase 22 OS=Arabidopsis thaliana OX=3702 GN=UBP22 PE=1 SV=1;;	PF00443;;PF13423;;PF02148	UCH;;UCH_1;;zf-UBP	Ubiquitin carboxyl-terminal hydrolase;;Ubiquitin carboxyl-terminal hydrolase;;Zn-finger in ubiquitin-hydrolases and other protein
TRINITY_DN4764_c0_g1	1496	GO:0016459;;GO:0051015;;GO:0003779;;GO:0005516;;GO:0003774;;GO:0005524;	cellular_component;;molecular_function;;molecular_function;;molecular_function;;molecular_function;;molecular_function;;	CC:myosin complex;;MF:actin filament binding;;MF:actin binding;;MF:calmodulin binding;;MF:motor activity;;MF:ATP binding;;	K10357	MYO5	------	------	ENOG410YQBM;;COG5022	Z:Cytoskeleton);;	XP_008800396.2	myosin-1-like [Phoenix dactylifera])	sp|Q9LHE9|MYO1_ARATH;;	Myosin-1 OS=Arabidopsis thaliana OX=3702 GN=VIII-1 PE=1 SV=1;;	PF00612;;PF05557	IQ;;MAD	IQ calmodulin-binding motif;;Mitotic checkpoint protein
TRINITY_DN21013_c0_g1	379	GO:0016021;	cellular_component;;	CC:integral component of membrane;;	------	------	------	------	ENOG410XUP5	S:Function unknown)	XP_029117454.1	LOW QUALITY PROTEIN: uncharacterized protein LOC105034422 [Elaeis guineensis])	------	------	PF14389	Lzipper-MIP1	Leucine-zipper of ternary complex factor MIP1
TRINITY_DN26206_c1_g2	274	------	------	------	------	------	------	------	------	------	------	------	------	------	------	------	------
TRINITY_DN26823_c0_g1	473	------	------	------	------	------	------	------	------	------	------	------	------	------	------	------	------
TRINITY_DN19373_c1_g2	239	------	------	------	------	------	------	------	------	------	XP_042374744.1	brassinosteroid-responsive RING protein 1-like [Zingiber officinale])	------	------	------	------	------
TRINITY_DN27997_c0_g1	283	GO:0009834;;GO:0045492;;GO:0005975;;GO:1990937;;GO:0010411;;GO:0005794;;GO:0016021;;GO:0016740;;GO:0016407;	biological_process;;biological_process;;biological_process;;biological_process;;biological_process;;cellular_component;;cellular_component;;molecular_function;;molecular_function;;	BP:plant-type secondary cell wall biogenesis;;BP:xylan biosynthetic process;;BP:carbohydrate metabolic process;;BP:xylan acetylation;;BP:xyloglucan metabolic process;;CC:Golgi apparatus;;CC:integral component of membrane;;MF:transferase activity;;MF:acetyltransferase activity;;	K03377	CASD1	------	------	ENOG410XPE6	S:Function unknown)	KAG8056117.1	hypothetical protein GUJ93_ZPchr0001g31069 [Zizania palustris])	sp|Q8L7C8|RWA1_ARATH;;	Protein REDUCED WALL ACETYLATION 1 OS=Arabidopsis thaliana OX=3702 GN=RWA1 PE=2 SV=1;;	PF07779	Cas1_AcylT	10 TM Acyl Transferase domain found in Cas1p
TRINITY_DN16821_c0_g1	1683	GO:0008654;;GO:0016021;;GO:0016746;	biological_process;;cellular_component;;molecular_function;;	BP:phospholipid biosynthetic process;;CC:integral component of membrane;;MF:transferase activity, transferring acyl groups;;	------	------	------	------	ENOG410ZJFK	S:Function unknown)	XP_010936661.1	uncharacterized membrane protein C776.05 [Elaeis guineensis])	sp|A0A078H868|GPC1_BRANA;;	Glycerophosphocholine acyltransferase 1 OS=Brassica napus OX=3708 GN=GPC1 PE=1 SV=1;;	PF10998	DUF2838	Protein of unknown function (DUF2838)
TRINITY_DN6818_c0_g1	872	GO:0016120;;GO:0016021;;GO:0009507;;GO:0016853;;GO:0090471;	biological_process;;cellular_component;;cellular_component;;molecular_function;;molecular_function;;	BP:carotene biosynthetic process;;CC:integral component of membrane;;CC:chloroplast;;MF:isomerase activity;;MF:9,15,9'-tri-cis-zeta-carotene isomerase activity;;	K15744	Z-ISO	map00906	Carotenoid biosynthesis)	COG4094	S:Function unknown)	AIU50043.1	15-cis-zeta-carotene isomerase, partial [Lilium brownii])	sp|B4FHU1|ZCIS_MAIZE;;	15-cis-zeta-carotene isomerase, chloroplastic OS=Zea mays OX=4577 PE=1 SV=1;;	PF07298;;PF04140;;PF04191	NnrU;;ICMT;;PEMT	NnrU protein;;Isoprenylcysteine carboxyl methyltransferase (ICMT) family;;Phospholipid methyltransferase
TRINITY_DN41944_c0_g1	316	------	------	------	------	------	------	------	------	------	------	------	------	------	------	------	------
TRINITY_DN46353_c0_g1	252	------	------	------	------	------	------	------	------	------	------	------	------	------	------	------	------
TRINITY_DN32744_c0_g1	335	------	------	------	------	------	------	------	------	------	------	------	------	------	------	------	------
TRINITY_DN3313_c0_g1	2590	------	------	------	------	------	------	------	------	------	------	------	------	------	------	------	------
TRINITY_DN8721_c0_g2	2147	GO:0042276;;GO:0006281;;GO:0009314;;GO:0009650;;GO:0010224;;GO:0005634;;GO:0005657;;GO:0035861;;GO:0003887;;GO:0003684;	biological_process;;biological_process;;biological_process;;biological_process;;biological_process;;cellular_component;;cellular_component;;cellular_component;;molecular_function;;molecular_function;;	BP:error-prone translesion synthesis;;BP:DNA repair;;BP:response to radiation;;BP:UV protection;;BP:response to UV-B;;CC:nucleus;;CC:replication fork;;CC:site of double-strand break;;MF:DNA-directed DNA polymerase activity;;MF:damaged DNA binding;;	K03509	POLH	------	------	COG0389	L:Replication, recombination and repair)	XP_019702848.1	DNA polymerase eta isoform X4 [Elaeis guineensis])	sp|Q8H2D5|POLH_ARATH;;	DNA polymerase eta OS=Arabidopsis thaliana OX=3702 GN=POLH PE=1 SV=1;;	PF00817;;PF11799;;PF11798	IMS;;IMS_C;;IMS_HHH	impB/mucB/samB family;;impB/mucB/samB family C-terminal domain;;IMS family HHH motif
TRINITY_DN33363_c0_g1	376	------	------	------	------	------	------	------	------	------	------	------	------	------	------	------	------
TRINITY_DN10689_c0_g1	2043	GO:0006421;;GO:0003677;;GO:0003676;;GO:0005524;;GO:0004816;	biological_process;;molecular_function;;molecular_function;;molecular_function;;molecular_function;;	BP:asparaginyl-tRNA aminoacylation;;MF:DNA binding;;MF:nucleic acid binding;;MF:ATP binding;;MF:asparagine-tRNA ligase activity;;	K01893	NARS, asnS	map00970	Aminoacyl-tRNA biosynthesis)	COG0017	J:Translation, ribosomal structure and biogenesis)	XP_010933671.1	asparagine--tRNA ligase, chloroplastic/mitochondrial [Elaeis guineensis])	sp|O48593|SYNO_ARATH;;	Asparagine--tRNA ligase, chloroplastic/mitochondrial OS=Arabidopsis thaliana OX=3702 GN=SYNO PE=2 SV=3;;	PF00152;;PF01336	tRNA-synt_2;;tRNA_anti-codon	tRNA synthetases class II (D, K and N);;OB-fold nucleic acid binding domain
TRINITY_DN33657_c0_g2	435	------	------	------	------	------	------	------	------	------	------	------	------	------	------	------	------
TRINITY_DN12693_c0_g3	400	------	------	------	------	------	------	------	------	------	------	------	------	------	------	------	------
TRINITY_DN8071_c0_g1	1018	GO:0007015;;GO:0008360;;GO:0030865;;GO:0007163;;GO:0032956;;GO:0007264;;GO:0005856;;GO:0042995;;GO:0043231;;GO:0031410;;GO:0005634;;GO:0005886;;GO:0005737;;GO:0005938;;GO:0009507;;GO:0016020;;GO:0003924;;GO:0019901;;GO:0005525;	biological_process;;biological_process;;biological_process;;biological_process;;biological_process;;biological_process;;cellular_component;;cellular_component;;cellular_component;;cellular_component;;cellular_component;;cellular_component;;cellular_component;;cellular_component;;cellular_component;;cellular_component;;molecular_function;;molecular_function;;molecular_function;;	BP:actin filament organization;;BP:regulation of cell shape;;BP:cortical cytoskeleton organization;;BP:establishment or maintenance of cell polarity;;BP:regulation of actin cytoskeleton organization;;BP:small GTPase mediated signal transduction;;CC:cytoskeleton;;CC:cell projection;;CC:intracellular membrane-bounded organelle;;CC:cytoplasmic vesicle;;CC:nucleus;;CC:plasma membrane;;CC:cytoplasm;;C…	K04392	RAC1	map04145	Phagosome)	COG1100	S:Function unknown)	XP_009406224.1	PREDICTED: rac-like GTP-binding protein ARAC7 [Musa acuminata subsp. malaccensis])	sp|Q68Y52|RAC2_ORYSJ;;	Rac-like GTP-binding protein 2 OS=Oryza sativa subsp. japonica OX=39947 GN=RAC2 PE=2 SV=1;;	PF00071;;PF08477	Ras;;Roc	Ras family;;Ras of Complex, Roc, domain of DAPkinase
TRINITY_DN13461_c0_g1	1388	GO:0009845;;GO:0009793;;GO:0010029;;GO:0098755;	biological_process;;biological_process;;biological_process;;biological_process;;	BP:seed germination;;BP:embryo development ending in seed dormancy;;BP:regulation of seed germination;;BP:maintenance of seed dormancy by absisic acid;;	------	------	------	------	ENOG410YCSJ	S:Function unknown)	XP_008791068.2	GEM-like protein 5 [Phoenix dactylifera])	sp|Q9LYV6|GEML5_ARATH;;	GEM-like protein 5 OS=Arabidopsis thaliana OX=3702 GN=At5g13200 PE=1 SV=1;;	PF02893	GRAM	GRAM domain
TRINITY_DN38912_c1_g1	260	------	------	------	------	------	------	------	------	------	------	------	------	------	------	------	------
TRINITY_DN1811_c0_g2	572	GO:0008610;;GO:0016021;;GO:0005789;;GO:0009924;;GO:0005506;;GO:0016491;;GO:1990465;	biological_process;;cellular_component;;cellular_component;;molecular_function;;molecular_function;;molecular_function;;molecular_function;;	BP:lipid biosynthetic process;;CC:integral component of membrane;;CC:endoplasmic reticulum membrane;;MF:octadecanal decarbonylase activity;;MF:iron ion binding;;MF:oxidoreductase activity;;MF:aldehyde oxygenas;;	K19706	FAH	------	------	COG3000	I:Lipid transport and metabolism)	KAG6395833.1	hypothetical protein SASPL_141962 [Salvia splendens])	sp|Q9SUC5|FAH2_ARATH;;	Dihydroceramide fatty acyl 2-hydroxylase FAH2 OS=Arabidopsis thaliana OX=3702 GN=FAH2 PE=1 SV=1;;	------	------	------
TRINITY_DN28779_c0_g1	249	------	------	------	------	------	------	------	------	------	------	------	------	------	------	------	------
TRINITY_DN16132_c1_g2	321	------	------	------	------	------	------	------	------	------	------	------	------	------	------	------	------
TRINITY_DN10116_c0_g1	388	------	------	------	------	------	------	------	------	------	------	------	------	------	------	------	------
TRINITY_DN2004_c0_g1	1034	------	------	------	------	------	------	------	ENOG410XPKM	S:Function unknown)	XP_008782687.2	uncharacterized protein LOC103702152 isoform X1 [Phoenix dactylifera])	------	------	------	------	------
TRINITY_DN41103_c0_g1	636	GO:0006338;;GO:0032259;;GO:0005634;;GO:0032452;;GO:0034647;;GO:0008168;	biological_process;;biological_process;;cellular_component;;molecular_function;;molecular_function;;molecular_function;;	BP:chromatin remodeling;;BP:methylation;;CC:nucleus;;MF:histone demethylase activity;;MF:histone demethylase activit;;MF:methyltransferase activity;;	------	------	------	------	ENOG410XR9J	S:Function unknown)	XP_008802145.2	lysine-specific demethylase JMJ18 [Phoenix dactylifera])	sp|Q53WJ1|JM703_ORYSJ;;	Lysine-specific demethylase JMJ703 OS=Oryza sativa subsp. japonica OX=39947 GN=JMJ703 PE=1 SV=1;;	PF02928	zf-C5HC2	C5HC2 zinc finger
TRINITY_DN7568_c0_g2	495	------	------	------	------	------	------	------	------	------	------	------	------	------	------	------	------
TRINITY_DN24000_c1_g1	687	------	------	------	------	------	------	------	ENOG41124MM	S:Function unknown)	XP_017415986.1	PREDICTED: uncharacterized protein LOC108326898 [Vigna angularis])	------	------	------	------	------
TRINITY_DN36674_c0_g1	415	------	------	------	------	------	------	------	------	------	------	------	------	------	------	------	------
TRINITY_DN922_c0_g2	465	------	------	------	------	------	------	------	------	------	------	------	------	------	------	------	------
TRINITY_DN22596_c0_g3	558	------	------	------	------	------	------	------	------	------	------	------	------	------	------	------	------
TRINITY_DN31572_c0_g1	216	------	------	------	------	------	------	------	------	------	------	------	------	------	------	------	------
TRINITY_DN7505_c0_g1	686	------	------	------	------	------	------	------	ENOG410YWAU	S:Function unknown)	XP_020244520.1	uncharacterized protein LOC109822702 [Asparagus officinalis])	------	------	------	------	------
TRINITY_DN18657_c0_g2	773	------	------	------	------	------	------	------	------	------	------	------	------	------	------	------	------
TRINITY_DN19140_c1_g1	713	GO:0042546;;GO:0071555;;GO:0010411;;GO:0005618;;GO:0048046;;GO:0016762;;GO:0004553;	biological_process;;biological_process;;biological_process;;cellular_component;;cellular_component;;molecular_function;;molecular_function;;	BP:cell wall biogenesis;;BP:cell wall organization;;BP:xyloglucan metabolic process;;CC:cell wall;;CC:apoplast;;MF:xylogluca;;MF:hydrolase activity, hydrolyzing O-glycosyl compounds;;	K14504;K08235	TCH4;E2.4.1.207	map04075	Plant hormone signal transduction)	COG2273	G:Carbohydrate transport and metabolism)	XP_039118317.1	xyloglucan endotransglucosylase/hydrolase protein 22-like [Dioscorea cayenensis subsp. rotundata])	sp|P24806|XTH24_ARATH;;	Xyloglucan endotransglucosylase/hydrolase protein 24 OS=Arabidopsis thaliana OX=3702 GN=XTH24 PE=1 SV=2;;	PF00722;;PF06955	Glyco_hydro_16;;XET_C	Glycosyl hydrolases family 16;;Xyloglucan endo-transglycosylase (XET) C-terminus
TRINITY_DN29870_c0_g2	465	------	------	------	------	------	------	------	------	------	------	------	------	------	------	------	------
TRINITY_DN1667_c0_g1	1407	------	------	------	K06630	YWHAE	------	------	COG5040	T:Signal transduction mechanisms)	KAG1334586.1	14-3-3-like protein [Cocos nucifera])	sp|P29307|1433_OENEH;;	14-3-3-like protein OS=Oenothera elata subsp. hookeri OX=85636 PE=2 SV=2;;	PF00244	2014-03-03	14-3-3 protein
TRINITY_DN23416_c0_g1	243	------	------	------	------	------	------	------	------	------	------	------	------	------	------	------	------
TRINITY_DN35837_c0_g1	715	------	------	------	------	------	------	------	ENOG410Z7Z7	S:Function unknown)	XP_038974410.1	pentatricopeptide repeat-containing protein At5g27110 [Phoenix dactylifera])	sp|O04659|PP398_ARATH;;	Pentatricopeptide repeat-containing protein At5g27110 OS=Arabidopsis thaliana OX=3702 GN=PCMP-E14 PE=2 SV=2;;	PF01535;;PF13041	PPR;;PPR_2	PPR repeat;;PPR repeat family
TRINITY_DN33224_c0_g1	2531	GO:0006874;;GO:0006397;;GO:0048471;;GO:0003723;	biological_process;;biological_process;;cellular_component;;molecular_function;;	BP:cellular calcium ion homeostasis;;BP:mRNA processing;;CC:perinuclear region of cytoplasm;;MF:RNA binding;;	------	------	------	------	ENOG410YVN1;;ENOG410XPNW	S:Function unknown);;A:RNA processing and modification)	XP_010931836.1	calcium homeostasis endoplasmic reticulum protein [Elaeis guineensis])	sp|Q8CGZ0|CHERP_MOUSE;;	Calcium homeostasis endoplasmic reticulum protein OS=Mus musculus OX=10090 GN=Cherp PE=1 SV=1;;	PF04818;;PF01805	CID;;Surp	CID domain;;Surp module
TRINITY_DN37094_c0_g1	351	GO:0016491;	molecular_function;;	MF:oxidoreductase activity;;	K17871	ndh1	------	------	COG1252	C:Energy production and conversion)	KDO66917.1	hypothetical protein CISIN_1g010845mg [Citrus sinensis])	sp|Q8GWA1|NDA1_ARATH;;	Internal alternative NA;;	------	------	------
TRINITY_DN24672_c0_g1	668	------	------	------	------	------	------	------	------	------	------	------	------	------	------	------	------
TRINITY_DN2843_c0_g1	1256	GO:0006412;;GO:0005829;;GO:0005840;;GO:0022627;;GO:0003735;	biological_process;;cellular_component;;cellular_component;;cellular_component;;molecular_function;;	BP:translation;;CC:cytosol;;CC:ribosome;;CC:cytosolic small ribosomal subunit;;MF:structural constituent of ribosome;;	K02984	RP-S3Ae, RPS3A	map03010	Ribosome)	COG1890	J:Translation, ribosomal structure and biogenesis)	CAD1832421.1	unnamed protein product [Ananas comosus var. bracteatus])	sp|P49397|RS3A_ORYSJ;;	40S ribosomal protein S3a OS=Oryza sativa subsp. japonica OX=39947 GN=RPS3A PE=2 SV=2;;	PF01015	Ribosomal_S3Ae	Ribosomal S3Ae family
TRINITY_DN39086_c0_g1	1587	GO:0009630;;GO:0046872;	biological_process;;molecular_function;;	BP:gravitropism;;MF:metal ion binding;;	------	------	------	------	COG5048	S:Function unknown)	XP_010939969.1	protein indeterminate-domain 16 [Elaeis guineensis])	sp|Q9C9X7|IDD14_ARATH;;	Protein indeterminate-domain 14 OS=Arabidopsis thaliana OX=3702 GN=IDD14 PE=1 SV=1;;	PF00096;;PF13912	zf-C2H2;;zf-C2H2_6	Zinc finger, C2H2 type;;C2H2-type zinc finger
TRINITY_DN14797_c0_g2	1177	------	------	------	------	------	------	------	------	------	------	------	------	------	------	------	------
TRINITY_DN16524_c0_g1	328	------	------	------	------	------	------	------	------	------	------	------	------	------	------	------	------
TRINITY_DN20274_c0_g2	210	------	------	------	------	------	------	------	------	------	------	------	------	------	------	------	------
TRINITY_DN2895_c0_g1	3443	GO:0046872;	molecular_function;;	MF:metal ion binding;;	------	------	------	------	COG5184;;COG5184	D:Cell cycle control, cell division, chromosome partitioning);;Z:Cytoskeleton)	XP_010912399.1	PH, RCC1 and FYVE domains-containing protein 1 isoform X1 [Elaeis guineensis])	sp|Q947D2|PRAF1_ARATH;;	PH, RCC1 and FYVE domains-containing protein 1 OS=Arabidopsis thaliana OX=3702 GN=PRAF1 PE=1 SV=1;;	PF00415;;PF08381;;PF13540;;PF13713;;PF01363;;PF08287	RCC1;;BRX;;RCC1_2;;BRX_N;;FYVE;;DASH_Spc19	Regulator of chromosome condensation (RCC1) repeat;;Transcription factor regulating root and shoot growth via Pin3;;Regulator of chromosome condensation (RCC1) repeat;;Transcription factor BRX N-terminal domain;;FYVE zinc finger;;Spc19
TRINITY_DN42800_c1_g1	252	GO:0004386;	molecular_function;;	MF:helicase activity;;	------	------	------	------	------	------	RVW34431.1	DExH-box ATP-dependent RNA helicase DExH10 [Vitis vinifera])	------	------	PF08148	DSHCT	DSHCT (NUC185) domain
TRINITY_DN36305_c0_g1	248	------	------	------	------	------	------	------	------	------	------	------	------	------	------	------	------
TRINITY_DN20460_c1_g3	854	GO:0005985;;GO:0016021;;GO:0016157;	biological_process;;cellular_component;;molecular_function;;	BP:sucrose metabolic process;;CC:integral component of membrane;;MF:sucrose synthase activity;;	K00695	SUS	map00500	Starch and sucrose metabolism)	COG0438	M:Cell wall/membrane/envelope biogenesis)	KDP35017.1	hypothetical protein JCGZ_09305 [Jatropha curcas])	sp|Q6K973|SUS6_ORYSJ;;	Sucrose synthase 6 OS=Oryza sativa subsp. japonica OX=39947 GN=SUS6 PE=2 SV=1;;	PF00534;;PF13692;;PF13524	Glycos_transf_1;;Glyco_trans_1_4;;Glyco_trans_1_2	Glycosyl transferases group 1;;Glycosyl transferases group 1;;Glycosyl transferases group 1
TRINITY_DN18348_c0_g1	227	GO:0005975;;GO:0005618;;GO:0016021;;GO:0004650;;GO:0008270;;GO:0003676;	biological_process;;cellular_component;;cellular_component;;molecular_function;;molecular_function;;molecular_function;;	BP:carbohydrate metabolic process;;CC:cell wall;;CC:integral component of membrane;;MF:polygalacturonase activity;;MF:zinc ion binding;;MF:nucleic acid binding;;	K05928	E2.1.1.95	map00130	Ubiquinone and other terpenoid-quinone biosynthesis)	ENOG410Y65V	S:Function unknown)	XP_039123641.1	uncharacterized protein LOC120260266 [Dioscorea cayenensis subsp. rotundata])	------	------	PF00078	RVT_1	Reverse transcriptase (RNA-dependent DNA polymerase)
TRINITY_DN28395_c0_g1	278	GO:1902600;;GO:0046034;;GO:0000275;;GO:0046933;;GO:0046961;;GO:0005524;	biological_process;;biological_process;;cellular_component;;molecular_function;;molecular_function;;molecular_function;;	BP:hydrogen ion transmembrane transport;;BP:ATP metabolic process;;CC:mitochondrial proton-transporting ATP synthase complex, catalytic core;;MF:proton-transporting ATP synthase activity, rotational mechanism;;MF:proton-transporting ATPase activity, rotational mechanism;;MF:ATP binding;;	K02133	ATPeF1B, ATP5B, ATP2	map00190	Oxidative phosphorylation)	COG0055	C:Energy production and conversion)	TVU17663.1	hypothetical protein EJB05_33711, partial [Eragrostis curvula])	sp|P19023|ATPBM_MAIZE;;	ATP synthase subunit beta, mitochondrial OS=Zea mays OX=4577 GN=ATPB PE=2 SV=1;;	------	------	------
TRINITY_DN6678_c0_g1	1493	GO:0006511;;GO:0016021;;GO:0061630;;GO:0008270;	biological_process;;cellular_component;;molecular_function;;molecular_function;;	BP:ubiquitin-dependent protein catabolic process;;CC:integral component of membrane;;MF:ubiquitin protein ligase activity;;MF:zinc ion binding;;	K19039	ATL7_58_59	------	------	ENOG41121N2	O:Posttranslational modification, protein turnover, chaperones)	XP_009403444.1	PREDICTED: RING-H2 finger protein ATL58 [Musa acuminata subsp. malaccensis])	sp|Q9SN28|ATL7_ARATH;;	RING-H2 finger protein ATL7 OS=Arabidopsis thaliana OX=3702 GN=ATL7 PE=2 SV=1;;	PF13639;;PF12678;;PF17123;;PF13923;;PF14634;;PF00097;;PF13445;;PF12861;;PF13920;;PF17120	zf-RING_2;;zf-rbx1;;zf-RING_11;;zf-C3HC4_2;;zf-RING_5;;zf-C3HC4;;zf-RING_UBOX;;zf-ANAPC11;;zf-C3HC4_3;;Zn_ribbon_17	Ring finger domain;;RING-H2 zinc finger domain;;RING-like zinc finger;;Zinc finger, C3HC4 type (RING finger);;zinc-RING finger domain;;Zinc finger, C3HC4 type (RING finger);;RING-type zinc-finger;;Anaphase-promoting complex subunit 11 RING-H2 finger;;Zinc finger, C3HC4 type (RING finger);;Zinc-ribbon, C4HC2 type
TRINITY_DN14693_c0_g1	304	------	------	------	------	------	------	------	------	------	------	------	------	------	------	------	------
TRINITY_DN19003_c1_g1	400	GO:0016021;;GO:0042626;;GO:0005524;	cellular_component;;molecular_function;;molecular_function;;	CC:integral component of membrane;;MF:ATPase activity, coupled to transmembrane movement of substances;;MF:ATP binding;;	K05666	ABCC2	map02010	ABC transporters)	COG1132	V:Defense mechanisms)	ONK57740.1	uncharacterized protein A4U43_C09F3610 [Asparagus officinalis])	sp|Q9LK64|AB3C_ARATH;;	ABC transporter C family member 3 OS=Arabidopsis thaliana OX=3702 GN=ABCC3 PE=1 SV=1;;	PF00005	ABC_tran	ABC transporter
TRINITY_DN19575_c1_g1	278	GO:0016021;;GO:0005886;;GO:0005524;;GO:0004672;	cellular_component;;cellular_component;;molecular_function;;molecular_function;;	CC:integral component of membrane;;CC:plasma membrane;;MF:ATP binding;;MF:protein kinase activity;;	------	------	------	------	ENOG41102Z7;;COG4886	T:Signal transduction mechanisms);;S:Function unknown)	XP_010685432.1	PREDICTED: receptor protein kinase TMK1 [Beta vulgaris subsp. vulgaris])	sp|Q7FZR1|RLP52_ARATH;;	Receptor-like protein 52 OS=Arabidopsis thaliana OX=3702 GN=RLP52 PE=2 SV=1;;	PF13855;;PF12799	LRR_8;;LRR_4	Leucine rich repeat;;Leucine Rich repeats (2 copies)
TRINITY_DN19851_c0_g2	211	------	------	------	------	------	------	------	------	------	------	------	------	------	------	------	------
TRINITY_DN18309_c0_g1	820	GO:0016021;;GO:0016301;	cellular_component;;molecular_function;;	CC:integral component of membrane;;MF:kinase activity;;	------	------	------	------	COG4642	S:Function unknown)	PKI77655.1	hypothetical protein CRG98_001938 [Punica granatum])	------	------	PF02493	MORN	MORN repeat
TRINITY_DN18259_c0_g4	481	------	------	------	------	------	------	------	ENOG410Y9FX	S:Function unknown)	KAF3439765.1	hypothetical protein FNV43_RR18043 [Rhamnella rubrinervis])	sp|Q8VZE4|PP299_ARATH;;	Pentatricopeptide repeat-containing protein At4g01570 OS=Arabidopsis thaliana OX=3702 GN=At4g01570 PE=2 SV=1;;	PF13041;;PF12854;;PF01535;;PF13812;;PF17177	PPR_2;;PPR_1;;PPR;;PPR_3;;PPR_long	PPR repeat family;;PPR repeat;;PPR repeat;;Pentatricopeptide repeat domain;;Pentacotripeptide-repeat region of PRORP
TRINITY_DN25499_c0_g1	338	------	------	------	------	------	------	------	------	------	------	------	------	------	------	------	------
TRINITY_DN3720_c0_g1	2058	------	------	------	K15193	SPTY2D1, SPT2	------	------	ENOG4111K1H	S:Function unknown)	THU45055.1	hypothetical protein C4D60_Mb02t13840 [Musa balbisiana])	------	------	PF08243	SPT2	SPT2 chromatin protein
TRINITY_DN3318_c0_g1	774	GO:0006310;;GO:0006281;;GO:0006260;;GO:0005634;;GO:0003677;	biological_process;;biological_process;;biological_process;;cellular_component;;molecular_function;;	BP:DNA recombination;;BP:DNA repair;;BP:DNA replication;;CC:nucleus;;MF:DNA binding;;	K10740	RPA3	map03430;;map03440;;map03420;;map03030	Mismatch repair);;Homologous recombination);;Nucleotide excision repair);;DNA replication)	ENOG410YSBX	L:Replication, recombination and repair)	OAY77333.1	Replication protein A 14 kDa subunit, partial [Ananas comosus])	sp|Q9SDK9|RFA3_ORYSJ;;	Replication protein A 14 kDa subunit OS=Oryza sativa subsp. japonica OX=39947 GN=RPA3 PE=1 SV=1;;	PF08661	Rep_fac-A_3	Replication factor A protein 3
TRINITY_DN41528_c0_g1	247	------	------	------	------	------	------	------	ENOG410ZNB2;;ENOG410Z03X	S:Function unknown);;	RRT55914.1	hypothetical protein B296_00048153 [Ensete ventricosum])	------	------	------	------	------
TRINITY_DN21669_c0_g2	224	------	------	------	------	------	------	------	------	------	------	------	------	------	------	------	------
TRINITY_DN3382_c1_g1	298	------	------	------	------	------	------	------	------	------	------	------	------	------	------	------	------
TRINITY_DN15425_c0_g1	374	GO:0018105;;GO:0035556;;GO:0046777;;GO:0005737;;GO:0016021;;GO:0005634;;GO:0004683;;GO:0009931;;GO:0004674;;GO:0005516;;GO:0004672;;GO:0005524;;GO:0005509;	biological_process;;biological_process;;biological_process;;cellular_component;;cellular_component;;cellular_component;;molecular_function;;molecular_function;;molecular_function;;molecular_function;;molecular_function;;molecular_function;;molecular_function;;	BP:peptidyl-serine phosphorylation;;BP:intracellular signal transduction;;BP:protein autophosphorylation;;CC:cytoplasm;;CC:integral component of membrane;;CC:nucleus;;MF:calmodulin-dependent protein kinase activity;;MF:calcium-dependent protein serine/threonine kinase activity;;MF:protein serine/threonine kinase activity;;MF:calmodulin binding;;MF:protein kinase activity;;MF:ATP binding;;MF:calci…	K13412	CPK	map04626	Plant-pathogen interaction)	------	------	XP_042481752.1	calcium-dependent protein kinase 15-like isoform X2 [Macadamia integrifolia])	sp|Q42479|CDPK3_ARATH;;	Calcium-dependent protein kinase 3 OS=Arabidopsis thaliana OX=3702 GN=CPK3 PE=1 SV=1;;	PF00069;;PF06293	Pkinase;;Kdo	Protein kinase domain;;Lipopolysaccharide kinase (Kdo/WaaP) family
TRINITY_DN17182_c0_g1	719	GO:0000398;;GO:0071011;;GO:0005686;;GO:0003723;	biological_process;;cellular_component;;cellular_component;;molecular_function;;	BP:mRNA splicing, via spliceosome;;CC:precatalytic spliceosome;;CC:U2 snRNP;;MF:RNA binding;;	------	------	------	------	COG0724	S:Function unknown)	KAG1371017.1	organelle RRM domain-containing protein 2, mitochondrial [Cocos nucifera])	sp|Q9LIS2|RBG4_ARATH;;	Glycine-rich RNA-binding protein 4, mitochondrial OS=Arabidopsis thaliana OX=3702 GN=RBG4 PE=2 SV=1;;	PF00076	RRM_1	RNA recognition motif. (a.k.a. RRM, RBD, or RNP domain)
TRINITY_DN2232_c0_g1	301	------	------	------	------	------	------	------	------	------	------	------	------	------	------	------	------
TRINITY_DN30413_c0_g1	666	------	------	------	------	------	------	------	------	------	------	------	------	------	------	------	------
TRINITY_DN30059_c0_g2	217	------	------	------	------	------	------	------	------	------	------	------	------	------	------	------	------
TRINITY_DN40020_c0_g2	206	------	------	------	------	------	------	------	------	------	------	------	------	------	------	------	------
TRINITY_DN32733_c0_g1	332	------	------	------	------	------	------	------	ENOG410Z7Z7	S:Function unknown)	XP_010912118.1	uncharacterized protein LOC105038121 [Elaeis guineensis])	------	------	PF07939	DUF1685	Protein of unknown function (DUF1685)
TRINITY_DN38862_c0_g1	589	GO:0006821;;GO:0016021;;GO:0005247;	biological_process;;cellular_component;;molecular_function;;	BP:chloride transport;;CC:integral component of membrane;;MF:voltage-gated chloride channel activity;;	K05016	CLCN7	------	------	COG0038	P:Inorganic ion transport and metabolism)	XP_008801915.2	putative chloride channel-like protein CLC-g isoform X2 [Phoenix dactylifera])	sp|P60300|CLCG_ARATH;;	Putative chloride channel-like protein CLC-g OS=Arabidopsis thaliana OX=3702 GN=CLC-G PE=1 SV=2;;	PF00654	Voltage_CLC	Voltage gated chloride channel
TRINITY_DN13059_c0_g1	2012	GO:0055085;;GO:0016021;	biological_process;;cellular_component;;	BP:transmembrane transport;;CC:integral component of membrane;;	------	------	------	------	COG1297	S:Function unknown)	XP_039141965.1	probable metal-nicotianamine transporter YSL9 isoform X2 [Dioscorea cayenensis subsp. rotundata])	sp|Q7XUJ2|YSL9_ORYSJ;;	Probable metal-nicotianamine transporter YSL9 OS=Oryza sativa subsp. japonica OX=39947 GN=YSL9 PE=2 SV=2;;	PF03169	OPT	OPT oligopeptide transporter protein
TRINITY_DN35854_c0_g2	308	------	------	------	------	------	------	------	------	------	------	------	------	------	------	------	------
TRINITY_DN18837_c0_g1	336	------	------	------	------	------	------	------	------	------	------	------	------	------	------	------	------
TRINITY_DN6523_c0_g2	1740	GO:0006811;;GO:0015693;;GO:0016021;;GO:0046873;;GO:0015095;	biological_process;;biological_process;;cellular_component;;molecular_function;;molecular_function;;	BP:ion transport;;BP:magnesium ion transport;;CC:integral component of membrane;;MF:metal ion transmembrane transporter activity;;MF:magnesium ion transmembrane transporter activity;;	K16075	MRS2, MFM1	------	------	ENOG410XNNZ	U:Intracellular trafficking, secretion, and vesicular transport)	XP_038971650.1	magnesium transporter MRS2-3-like [Phoenix dactylifera])	sp|Q9LJN2|MRS23_ARATH;;	Magnesium transporter MRS2-3 OS=Arabidopsis thaliana OX=3702 GN=MRS2-3 PE=2 SV=1;;	PF01544	CorA	CorA-like Mg2+ transporter protein
TRINITY_DN46000_c0_g1	211	------	------	------	------	------	------	------	------	------	------	------	------	------	------	------	------
TRINITY_DN21859_c1_g3	2569	GO:0016021;;GO:0005524;;GO:0004672;	cellular_component;;molecular_function;;molecular_function;;	CC:integral component of membrane;;MF:ATP binding;;MF:protein kinase activity;;	------	------	------	------	ENOG410ZQU1	T:Signal transduction mechanisms)	XP_017698210.2	protein MALE DISCOVERER 2-like isoform X2 [Phoenix dactylifera])	sp|C0LGQ4|MDIS2_ARATH;;	Protein MALE DISCOVERER 2 OS=Arabidopsis thaliana OX=3702 GN=MDIS2 PE=1 SV=1;;	PF07714;;PF00069;;PF08263;;PF13855	PK_Tyr_Ser-Thr;;Pkinase;;LRRNT_2;;LRR_8	Protein tyrosine and serine/threonine kinase;;Protein kinase domain;;Leucine rich repeat N-terminal domain;;Leucine rich repeat
TRINITY_DN12976_c0_g1	728	------	------	------	------	------	------	------	------	------	------	------	------	------	------	------	------
TRINITY_DN4011_c0_g2	337	------	------	------	------	------	------	------	------	------	------	------	------	------	------	------	------
TRINITY_DN35301_c0_g1	540	------	------	------	------	------	------	------	------	------	------	------	------	------	------	------	------
TRINITY_DN24488_c0_g1	343	GO:0016021;;GO:0106311;;GO:0005524;;GO:0106310;	cellular_component;;deleted;;molecular_function;;deleted;;	CC:integral component of membrane;;CC:old GO;;MF:ATP binding;;MF:old GO;;	------	------	------	------	COG4886;;ENOG410XSG4	S:Function unknown);;T:Signal transduction mechanisms)	XP_038974965.1	probable LRR receptor-like serine/threonine-protein kinase At1g56130 isoform X1 [Phoenix dactylifera])	sp|C0LGH2|Y1561_ARATH;;	Probable LRR receptor-like serine/threonine-protein kinase At1g56130 OS=Arabidopsis thaliana OX=3702 GN=At1g56130 PE=2 SV=2;;	------	------	------
TRINITY_DN3234_c0_g1	2582	GO:0034388;;GO:0032040;	cellular_component;;cellular_component;;	CC:Pwp2p-containing subcomplex of 90S preribosome;;CC:small-subunit processome;;	K14553	UTP18	map03008	Ribosome biogenesis in eukaryotes)	ENOG410YBWP	S:Function unknown)	XP_008802211.2	U3 small nucleolar RNA-associated protein 18 homolog [Phoenix dactylifera])	sp|Q9FMU5|UTP18_ARATH;;	U3 small nucleolar RNA-associated protein 18 homolog OS=Arabidopsis thaliana OX=3702 GN=At5g14050 PE=1 SV=1;;	------	------	------
TRINITY_DN46533_c0_g1	209	------	------	------	------	------	------	------	------	------	------	------	------	------	------	------	------
TRINITY_DN26012_c0_g1	253	------	------	------	------	------	------	------	------	------	KAG6503862.1	hypothetical protein ZIOFF_036186 [Zingiber officinale])	------	------	PF00076	RRM_1	RNA recognition motif. (a.k.a. RRM, RBD, or RNP domain)
TRINITY_DN15243_c0_g1	286	------	------	------	------	------	------	------	------	------	XP_020252268.1	zinc finger protein ZAT5-like [Asparagus officinalis])	sp|Q9M202|ZAT9_ARATH;;	Zinc finger protein ZAT9 OS=Arabidopsis thaliana OX=3702 GN=ZAT9 PE=2 SV=1;;	PF13912	zf-C2H2_6	C2H2-type zinc finger
TRINITY_DN200_c0_g1	1504	GO:0010073;;GO:0000381;;GO:0080009;;GO:0008380;;GO:0006397;;GO:0005634;;GO:0009506;;GO:0043621;	biological_process;;biological_process;;biological_process;;biological_process;;biological_process;;cellular_component;;cellular_component;;molecular_function;;	BP:meristem maintenance;;BP:regulation of alternative mRNA splicing, via spliceosome;;BP:mRNA methylation;;BP:RNA splicing;;BP:mRNA processing;;CC:nucleus;;CC:plasmodesma;;MF:protein self-association;;	K22824	WTAP	------	------	ENOG410XNW7	S:Function unknown)	XP_017697463.2	FKBP12-interacting protein of 37 kDa isoform X2 [Phoenix dactylifera])	sp|Q9ZSZ8|FIP37_ARATH;;	FKBP12-interacting protein of 37 kDa OS=Arabidopsis thaliana OX=3702 GN=FIP37 PE=1 SV=1;;	PF17098	Wtap	WTAP/Mum2p family
TRINITY_DN28688_c0_g2	221	------	------	------	------	------	------	------	------	------	------	------	------	------	------	------	------
TRINITY_DN34389_c0_g1	217	------	------	------	------	------	------	------	------	------	XP_020266354.1	uncharacterized protein LOC109841827 [Asparagus officinalis])	------	------	------	------	------
TRINITY_DN19129_c0_g1	1105	GO:0009408;;GO:0055129;;GO:0009651;;GO:0005618;;GO:0004735;	biological_process;;biological_process;;biological_process;;cellular_component;;molecular_function;;	BP:response to heat;;BP:L-proline biosynthetic process;;BP:response to salt stress;;CC:cell wall;;MF:pyrroline-5-carboxylate reductase activity;;	K00286	proC	map00330	Arginine and proline metabolism)	COG0345	E:Amino acid transport and metabolism)	XP_010909534.1	pyrroline-5-carboxylate reductase [Elaeis guineensis])	sp|O04016|P5CR_ACTCC;;	Pyrroline-5-carboxylate reductase OS=Actinidia chinensis var. chinensis OX=1590841 GN=CEY00_Acc23110 PE=2 SV=2;;	PF14748;;PF03807;;PF03446;;PF01210	P5CR_dimer;;F420_oxidored;;NAD_binding_2;;NAD_Gly3P_dh_N	Pyrroline-5-carboxylate reductase dimerisation;;NADP oxidoreductase coenzyme F420-dependent;;NAD binding domain of 6-phosphogluconate dehydrogenase;;NAD-dependent glycerol-3-phosphate dehydrogenase N-terminus
TRINITY_DN9740_c2_g1	1489	------	------	------	------	------	------	------	------	------	------	------	------	------	------	------	------
TRINITY_DN17205_c1_g2	1390	------	------	------	------	------	------	------	------	------	------	------	------	------	------	------	------
TRINITY_DN12649_c0_g1	1212	GO:0005634;;GO:0046872;;GO:0003677;	cellular_component;;molecular_function;;molecular_function;;	CC:nucleus;;MF:metal ion binding;;MF:DNA binding;;	------	------	------	------	ENOG410YD0Z	S:Function unknown)	XP_008801848.2	squamosa promoter-binding-like protein 16 isoform X1 [Phoenix dactylifera])	sp|Q6YZE8|SPL16_ORYSJ;;	Squamosa promoter-binding-like protein 16 OS=Oryza sativa subsp. japonica OX=39947 GN=SPL16 PE=2 SV=1;;	PF03110	SBP	SBP domain
TRINITY_DN13517_c0_g2	237	GO:0003723;;GO:0003676;	molecular_function;;molecular_function;;	MF:RNA binding;;MF:nucleic acid binding;;	------	------	------	------	ENOG410Z7Z7;;ENOG410YP7Z	S:Function unknown);;	XP_008800966.1	glycine-rich RNA-binding protein 4, mitochondrial [Phoenix dactylifera])	------	------	------	------	------
TRINITY_DN10832_c0_g1	400	GO:0000398;;GO:0089701;;GO:0046872;;GO:0003723;	biological_process;;cellular_component;;molecular_function;;molecular_function;;	BP:mRNA splicing, via spliceosome;;CC:U2AF;;MF:metal ion binding;;MF:RNA binding;;	K12836	U2AF1	map03040	Spliceosome)	ENOG410Z5PX	S:Function unknown)	KAF5198260.1	Splicing factor u2af subunit-like protein, partial [Thalictrum thalictroides])	sp|Q9FMY5|U2AFB_ARATH;;	Splicing factor U2af small subunit B OS=Arabidopsis thaliana OX=3702 GN=U2AF35B PE=1 SV=1;;	PF00642	zf-CCCH	Zinc finger C-x8-C-x5-C-x3-H type (and similar)
TRINITY_DN16780_c0_g1	338	GO:0019252;;GO:0019156;	biological_process;;molecular_function;;	BP:starch biosynthetic process;;MF:isoamylase activity;;	K01214	ISA, treX	map00500	Starch and sucrose metabolism)	COG1523	G:Carbohydrate transport and metabolism)	KAG1371004.1	isoamylase 2, chloroplastic [Cocos nucifera])	sp|Q6AU80|ISOA2_ORYSJ;;	Isoamylase 2, chloroplastic OS=Oryza sativa subsp. japonica OX=39947 GN=ISA2 PE=1 SV=1;;	------	------	------
TRINITY_DN1240_c0_g1	669	GO:0005829;;GO:0005509;	cellular_component;;molecular_function;;	CC:cytosol;;MF:calcium ion binding;;	------	------	------	------	ENOG4111VSV	S:Function unknown)	AHK24886.1	calcium-binding EF hand family protein, partial [Lilium lancifolium])	------	------	PF00036;;PF13499;;PF13405;;PF13202;;PF13833	EF-hand_1;;EF-hand_7;;EF-hand_6;;EF-hand_5;;EF-hand_8	EF hand;;EF-hand domain pair;;EF-hand domain;;EF hand;;EF-hand domain pair
TRINITY_DN50569_c0_g1	225	------	------	------	------	------	------	------	------	------	XP_038722047.1	uncharacterized protein LOC120014198 [Tripterygium wilfordii])	------	------	------	------	------
TRINITY_DN37227_c0_g1	423	------	------	------	------	------	------	------	------	------	------	------	------	------	------	------	------
TRINITY_DN33418_c0_g2	414	GO:0005634;;GO:0003700;;GO:0003677;	cellular_component;;molecular_function;;molecular_function;;	CC:nucleus;;MF:transcription factor activity, sequence-specific DNA binding;;MF:DNA binding;;	------	------	------	------	------	------	XP_008792845.2	ethylene-responsive transcription factor ERF017-like [Phoenix dactylifera])	------	------	------	------	------
TRINITY_DN24874_c0_g1	2125	GO:0006790;;GO:0009409;;GO:0009941;;GO:0010319;;GO:0048046;;GO:0042644;;GO:0005507;;GO:0051539;;GO:0020037;;GO:0050311;;GO:0016002;;GO:0046872;;GO:0016491;	biological_process;;biological_process;;cellular_component;;cellular_component;;cellular_component;;cellular_component;;molecular_function;;molecular_function;;molecular_function;;molecular_function;;molecular_function;;molecular_function;;molecular_function;;	BP:sulfur compound metabolic process;;BP:response to cold;;CC:chloroplast envelope;;CC:stromule;;CC:apoplast;;CC:chloroplast nucleoid;;MF:copper ion binding;;MF:4 iron, 4 sulfur cluster binding;;MF:heme binding;;MF:sulfite reductas;;MF:sulfite reductase activity;;MF:metal ion binding;;MF:oxidoreductase activity;;	K00392	sir	map00920	Sulfur metabolism)	------	------	XP_021898425.1	sulfite reductase 1 [ferredoxin], chloroplastic [Carica papaya])	sp|Q75NZ0|SIR_PEA;;	Sulfite reductase [ferredoxin], chloroplastic OS=Pisum sativum OX=3888 GN=SIR PE=1 SV=2;;	------	------	------
TRINITY_DN41139_c0_g1	440	------	------	------	------	------	------	------	------	------	------	------	------	------	------	------	------
TRINITY_DN35219_c0_g1	740	GO:0016021;;GO:0005509;	cellular_component;;molecular_function;;	CC:integral component of membrane;;MF:calcium ion binding;;	K02183	CALM	map04626;;map04070;;map04016	Plant-pathogen interaction);;Phosphatidylinositol signaling system);;MAPK signaling pathway - plant)	COG5126;;COG5126;;COG5126	D:Cell cycle control, cell division, chromosome partitioning);;T:Signal transduction mechanisms);;Z:Cytoskeleton)	THU51881.1	hypothetical protein C4D60_Mb06t35740 [Musa balbisiana])	sp|Q9SRR7|CML3_ARATH;;	Calmodulin-like protein 3 OS=Arabidopsis thaliana OX=3702 GN=CML3 PE=2 SV=1;;	PF00036;;PF13202;;PF13499;;PF13405;;PF13833;;PF14658;;PF10591;;PF12763	EF-hand_1;;EF-hand_5;;EF-hand_7;;EF-hand_6;;EF-hand_8;;EF-hand_9;;SPARC_Ca_bdg;;EF-hand_4	EF hand;;EF hand;;EF-hand domain pair;;EF-hand domain;;EF-hand domain pair;;EF-hand domain;;Secreted protein acidic and rich in cysteine Ca binding region;;Cytoskeletal-regulatory complex EF hand
TRINITY_DN23150_c0_g1	815	------	------	------	------	------	------	------	------	------	------	------	------	------	------	------	------
TRINITY_DN47568_c0_g1	279	------	------	------	------	------	------	------	------	------	------	------	------	------	------	------	------
TRINITY_DN35399_c0_g3	255	------	------	------	------	------	------	------	------	------	------	------	------	------	------	------	------
TRINITY_DN21084_c0_g2	597	GO:0005524;;GO:0004672;	molecular_function;;molecular_function;;	MF:ATP binding;;MF:protein kinase activity;;	------	------	------	------	COG0515	T:Signal transduction mechanisms)	XP_009386351.1	PREDICTED: protein LYK5-like [Musa acuminata subsp. malaccensis])	sp|F4IB81|LYK3_ARATH;;	LysM domain receptor-like kinase 3 OS=Arabidopsis thaliana OX=3702 GN=LYK3 PE=2 SV=1;;	PF00069;;PF07714	Pkinase;;PK_Tyr_Ser-Thr	Protein kinase domain;;Protein tyrosine and serine/threonine kinase
TRINITY_DN11443_c0_g1	3212	GO:0005634;;GO:0046983;;GO:0046872;;GO:0003677;	cellular_component;;molecular_function;;molecular_function;;molecular_function;;	CC:nucleus;;MF:protein dimerization activity;;MF:metal ion binding;;MF:DNA binding;;	------	------	------	------	ENOG4111ZT7;;ENOG4111SPB	S:Function unknown);;	XP_010941564.1	uncharacterized protein LOC105059810 [Elaeis guineensis])	------	------	PF04937;;PF02892;;PF05699	DUF659;;zf-BED;;Dimer_Tnp_hAT	Protein of unknown function (DUF 659);;BED zinc finger;;hAT family C-terminal dimerisation region
TRINITY_DN23560_c1_g1	674	------	------	------	------	------	------	------	------	------	------	------	------	------	------	------	------
TRINITY_DN1094_c0_g1	1843	GO:0016197;;GO:0007033;;GO:0005634;;GO:0016020;;GO:0016887;;GO:0005524;	biological_process;;biological_process;;cellular_component;;cellular_component;;molecular_function;;molecular_function;;	BP:endosomal transport;;BP:vacuole organization;;CC:nucleus;;CC:membrane;;MF:ATPase activity;;MF:ATP binding;;	K12196	VPS4	map04144	Endocytosis)	------	------	XP_010926491.1	protein SUPPRESSOR OF K(+) TRANSPORT GROWTH DEFECT 1 [Elaeis guineensis])	sp|Q9ZNT0|VPS4_ARATH;;	Protein SUPPRESSOR OF;;	PF00004;;PF09336;;PF04212;;PF17862;;PF13191;;PF05496;;PF07728;;PF05673;;PF13401;;PF06068;;PF07724	AAA;;Vps4_C;;MIT;;AAA_lid_3;;AAA_16;;RuvB_N;;AAA_5;;DUF815;;AAA_22;;TIP49;;AAA_2	ATPase family associated with various cellular activities (AAA);;Vps4 C terminal oligomerisation domain;;MIT (microtubule interacting and transport) domain;;AAA+ lid domain;;AAA ATPase domain;;Holliday junction DNA helicase RuvB P-loop domain;;AAA domain (dynein-related subfamily);;Protein of unknown function (DUF815);;AAA domain;;TIP49 P-loop domain;;AAA domain (Cdc48 subfamily)
TRINITY_DN1383_c0_g1	282	------	------	------	------	------	------	------	------	------	------	------	------	------	------	------	------
TRINITY_DN12924_c0_g3	511	------	------	------	------	------	------	------	------	------	------	------	------	------	------	------	------
TRINITY_DN39986_c0_g1	225	------	------	------	------	------	------	------	------	------	------	------	------	------	------	------	------
TRINITY_DN4846_c0_g1	669	GO:0005634;;GO:0003677;	cellular_component;;molecular_function;;	CC:nucleus;;MF:DNA binding;;	K11296	HMGB3	------	------	COG5648	B:Chromatin structure and dynamics)	XP_010940219.1	DNA-binding protein MNB1B [Elaeis guineensis])	sp|P26585|HMGL_SOYBN;;	HMG1/2-like protein OS=Glycine max OX=3847 PE=2 SV=1;;	PF00505;;PF09011	HMG_box;;HMG_box_2	HMG (high mobility group) box;;HMG-box domain
TRINITY_DN47800_c0_g1	244	------	------	------	------	------	------	------	------	------	------	------	------	------	------	------	------
TRINITY_DN46691_c0_g1	231	------	------	------	------	------	------	------	------	------	------	------	------	------	------	------	------
TRINITY_DN24123_c0_g3	624	------	------	------	------	------	------	------	------	------	------	------	------	------	------	------	------
TRINITY_DN48657_c0_g1	264	------	------	------	------	------	------	------	------	------	------	------	------	------	------	------	------
TRINITY_DN22053_c0_g1	404	------	------	------	------	------	------	------	------	------	------	------	------	------	------	------	------
TRINITY_DN1252_c0_g1	1918	GO:0007165;;GO:0000159;;GO:0019888;	biological_process;;cellular_component;;molecular_function;;	BP:signal transduction;;CC:protein phosphatase type 2A complex;;MF:protein phosphatase regulator activity;;	K11584	PPP2R5	map03015	mRNA surveillance pathway)	ENOG410XQJW	T:Signal transduction mechanisms)	XP_038987287.1	serine/threonine protein phosphatase 2A 59 kDa regulatory subunit B' gamma isoform-like [Phoenix dactylifera])	sp|Q8RW96|2A5G_ARATH;;	Serine/threonine protein phosphatase 2A 59 kDa regulatory subunit B' gamma isoform OS=Arabidopsis thaliana OX=3702 GN=B'GAMMA PE=1 SV=2;;	PF01603	B56	Protein phosphatase 2A regulatory B subunit (B56 family)
TRINITY_DN21020_c0_g2	340	------	------	------	------	------	------	------	------	------	------	------	------	------	------	------	------
TRINITY_DN11669_c0_g1	557	GO:0006952;;GO:0005524;;GO:0043531;	biological_process;;molecular_function;;molecular_function;;	BP:defense response;;MF:ATP binding;;MF:ADP binding;;	------	------	------	------	COG4886	S:Function unknown)	XP_038973645.1	putative disease resistance protein At1g50180 [Phoenix dactylifera])	sp|Q9M667|RPP13_ARATH;;	Disease resistance protein RPP13 OS=Arabidopsis thaliana OX=3702 GN=RPP13 PE=2 SV=2;;	PF00931;;PF13191;;PF13401;;PF13173	NB-ARC;;AAA_16;;AAA_22;;AAA_14	NB-ARC domain;;AAA ATPase domain;;AAA domain;;AAA domain
TRINITY_DN17898_c0_g2	308	GO:0006281;;GO:0006355;;GO:0000124;;GO:0005634;;GO:0035267;;GO:0003712;;GO:0005524;;GO:0106311;;GO:0106310;	biological_process;;biological_process;;cellular_component;;cellular_component;;cellular_component;;molecular_function;;molecular_function;;deleted;;deleted;;	BP:DNA repair;;BP:regulation of transcription, DNA-templated;;CC:SAGA complex;;CC:nucleus;;CC:NuA4 histone acetyltransferase complex;;MF:transcription cofactor activity;;MF:ATP binding;;MF:old GO;;MF:old GO;;	K08874	TRRAP	------	------	COG5032;;COG5032;;COG5032;;COG5032;;COG5032	B:Chromatin structure and dynamics);;D:Cell cycle control, cell division, chromosome partitioning);;L:Replication, recombination and repair);;T:Signal transduction mechanisms);;U:Intracellular trafficking, secretion, and vesicular transport)	XP_020252091.1	uncharacterized protein LOC109829374 [Asparagus officinalis])	------	------	PF04212	MIT	MIT (microtubule interacting and transport) domain
TRINITY_DN46118_c0_g1	318	------	------	------	------	------	------	------	------	------	------	------	------	------	------	------	------
TRINITY_DN14615_c0_g1	296	------	------	------	------	------	------	------	------	------	------	------	------	------	------	------	------
TRINITY_DN6965_c0_g2	1125	GO:0030150;;GO:0005741;;GO:0008320;	biological_process;;cellular_component;;molecular_function;;	BP:protein import into mitochondrial matrix;;CC:mitochondrial outer membrane;;MF:protein transmembrane transporter activity;;	K11518	TOM40	------	------	ENOG410XS2U	O:Posttranslational modification, protein turnover, chaperones)	KAF3322596.1	mitochondrial import receptor subunit TOM40-1-like protein [Carex littledalei])	sp|Q9LHE5|TO401_ARATH;;	Mitochondrial import receptor subunit TOM40-1 OS=Arabidopsis thaliana OX=3702 GN=TOM40-1 PE=1 SV=3;;	PF01459	Porin_3	Eukaryotic porin
TRINITY_DN4844_c0_g1	744	GO:0046872;	molecular_function;;	MF:metal ion binding;;	------	------	------	------	COG2608	S:Function unknown)	XP_008809313.1	protein SODIUM POTASSIUM ROOT DEFECTIVE 1-like [Phoenix dactylifera])	sp|Q58FZ0|NAKR2_ARATH;;	Protein SODIUM POTASSIUM ROOT DEFECTIVE 2 OS=Arabidopsis thaliana OX=3702 GN=NAKR2 PE=2 SV=1;;	PF00403	HMA	Heavy-metal-associated domain
TRINITY_DN11265_c0_g1	1384	GO:0006281;;GO:0006260;;GO:0006261;;GO:0005634;;GO:0005663;;GO:0003677;	biological_process;;biological_process;;biological_process;;cellular_component;;cellular_component;;molecular_function;;	BP:DNA repair;;BP:DNA replication;;BP:DNA-dependent DNA replication;;CC:nucleus;;CC:DNA replication factor C complex;;MF:DNA binding;;	K10756	RFC3_5	map03430;;map03420;;map03030	Mismatch repair);;Nucleotide excision repair);;DNA replication)	COG0470	L:Replication, recombination and repair)	XP_024962013.1	replication factor C subunit 3 [Cynara cardunculus var. scolymus])	sp|Q852K3|RFC5_ORYSJ;;	Replication factor C subunit 5 OS=Oryza sativa subsp. japonica OX=39947 GN=RFC5 PE=2 SV=1;;	PF13177;;PF00004;;PF03215;;PF06144;;PF14532;;PF07728;;PF13191	DNA_pol3_delta2;;AAA;;Rad17;;DNA_pol3_delta;;Sigma54_activ_2;;AAA_5;;AAA_16	DNA polymerase III, delta subunit;;ATPase family associated with various cellular activities (AAA);;Rad17 P-loop domain;;DNA polymerase III, delta subunit;;Sigma-54 interaction domain;;AAA domain (dynein-related subfamily);;AAA ATPase domain
TRINITY_DN12450_c0_g1	226	GO:0016021;;GO:0005524;;GO:0004672;	cellular_component;;molecular_function;;molecular_function;;	CC:integral component of membrane;;MF:ATP binding;;MF:protein kinase activity;;	------	------	------	------	COG4886	S:Function unknown)	EEE50489.1	hypothetical protein OsJ_30558 [Oryza sativa Japonica Group])	sp|Q8VZG8|MIK2_ARATH;;	MDIS1-interacting receptor like kinase 2 OS=Arabidopsis thaliana OX=3702 GN=MIK2 PE=1 SV=3;;	PF00069;;PF07714	Pkinase;;PK_Tyr_Ser-Thr	Protein kinase domain;;Protein tyrosine and serine/threonine kinase
TRINITY_DN4062_c0_g1	1359	------	------	------	------	------	------	------	ENOG4111S35	S:Function unknown)	KAG1368698.1	hypothetical protein COCNU_14G011660 [Cocos nucifera])	------	------	PF04720	PDDEXK_6	PDDEXK-like family of unknown function
TRINITY_DN25591_c0_g1	336	GO:0016021;	cellular_component;;	CC:integral component of membrane;;	------	------	------	------	------	------	XP_010909090.2	uncharacterized protein LOC105035275 isoform X1 [Elaeis guineensis])	------	------	------	------	------
TRINITY_DN1646_c0_g2	301	------	------	------	------	------	------	------	------	------	------	------	------	------	------	------	------
TRINITY_DN31303_c0_g1	662	------	------	------	------	------	------	------	------	------	------	------	------	------	------	------	------
TRINITY_DN47230_c0_g1	222	------	------	------	------	------	------	------	------	------	------	------	------	------	------	------	------
TRINITY_DN18243_c0_g2	1186	GO:0006357;;GO:0045944;;GO:0016021;;GO:0016592;;GO:0005634;;GO:0016538;	biological_process;;biological_process;;cellular_component;;cellular_component;;cellular_component;;molecular_function;;	BP:regulation of transcription from RNA polymerase II promoter;;BP:positive regulation of transcription from RNA polymerase II promoter;;CC:integral component of membrane;;CC:mediator complex;;CC:nucleus;;MF:cyclin-dependent protein serine/threonine kinase regulator activity;;	K15161	CCNC, SSN8	------	------	COG5333;;COG5333;;COG5333	D:Cell cycle control, cell division, chromosome partitioning);;K:Transcription);;L:Replication, recombination and repair)	XP_039138620.1	cyclin-C1-1-like isoform X2 [Dioscorea cayenensis subsp. rotundata])	sp|P93411|CCC11_ORYSJ;;	Cyclin-C1-1 OS=Oryza sativa subsp. japonica OX=39947 GN=Os09g0504400 PE=2 SV=1;;	PF00134;;PF00382	Cyclin_N;;TFIIB	Cyclin, N-terminal domain;;Transcription factor TFIIB repeat
TRINITY_DN37203_c1_g1	315	------	------	------	------	------	------	------	------	------	------	------	------	------	------	------	------
TRINITY_DN24361_c0_g3	267	GO:0016021;	cellular_component;;	CC:integral component of membrane;;	------	------	------	------	ENOG410YEMY	S:Function unknown)	XP_029116354.1	UPF0481 protein At3g47200-like [Elaeis guineensis])	sp|Q9SD53|Y3720_ARATH;;	UPF0481 protein At3g47200 OS=Arabidopsis thaliana OX=3702 GN=At3g47200 PE=2 SV=1;;	PF03140	DUF247	Plant protein of unknown function
TRINITY_DN34751_c0_g1	323	------	------	------	------	------	------	------	------	------	------	------	------	------	------	------	------
TRINITY_DN42261_c0_g3	201	------	------	------	------	------	------	------	------	------	------	------	------	------	------	------	------
TRINITY_DN944_c0_g1	4881	GO:0009873;;GO:0016021;;GO:0046873;	biological_process;;cellular_component;;molecular_function;;	BP:ethylene-activated signaling pathway;;CC:integral component of membrane;;MF:metal ion transmembrane transporter activity;;	------	------	------	------	COG1632;;COG1914	J:Translation, ribosomal structure and biogenesis);;P:Inorganic ion transport and metabolism)	XP_008787796.1	protein ETHYLENE-INSENSITIVE 2 isoform X2 [Phoenix dactylifera])	sp|Q0D8I9|EIN2_ORYSJ;;	Protein ETHYLENE-INSENSITIVE 2 OS=Oryza sativa subsp. japonica OX=39947 GN=EIN2 PE=2 SV=1;;	PF01566	Nramp	Natural resistance-associated macrophage protein
TRINITY_DN10362_c0_g1	883	------	------	------	------	------	------	------	------	------	------	------	------	------	------	------	------
TRINITY_DN47563_c0_g1	252	------	------	------	------	------	------	------	------	------	------	------	------	------	------	------	------
TRINITY_DN18614_c0_g3	209	------	------	------	------	------	------	------	------	------	------	------	------	------	------	------	------
TRINITY_DN26047_c0_g3	248	GO:0046856;;GO:0016787;	biological_process;;molecular_function;;	BP:phosphatidylinositol dephosphorylation;;MF:hydrolase activity;;	------	------	------	------	COG5411	T:Signal transduction mechanisms)	XP_038980128.1	type I inositol polyphosphate 5-phosphatase 8-like [Phoenix dactylifera])	sp|Q0WT19|IP5P8_ARATH;;	Type I inositol polyphosphate 5-phosphatase 8 OS=Arabidopsis thaliana OX=3702 GN=IP5P8 PE=2 SV=1;;	------	------	------
TRINITY_DN18179_c0_g1	542	GO:0016021;;GO:0008519;	cellular_component;;molecular_function;;	CC:integral component of membrane;;MF:ammonium transmembrane transporter activity;;	K03320	amt, AMT, MEP	------	------	COG0004	P:Inorganic ion transport and metabolism)	XP_039141038.1	LOW QUALITY PROTEIN: ammonium transporter 1 member 1-like [Dioscorea cayenensis subsp. rotundata])	sp|Q7XQ12|AMT11_ORYSJ;;	Ammonium transporter 1 member 1 OS=Oryza sativa subsp. japonica OX=39947 GN=AMT1-1 PE=2 SV=1;;	PF00909	Ammonium_transp	Ammonium Transporter Family
TRINITY_DN9780_c1_g1	1611	GO:0045893;;GO:0005634;;GO:0003700;;GO:0000976;;GO:0003677;	biological_process;;cellular_component;;molecular_function;;molecular_function;;molecular_function;;	BP:positive regulation of transcription, DNA-templated;;CC:nucleus;;MF:transcription factor activity, sequence-specific DNA binding;;MF:transcription regulatory region sequence-specific DNA binding;;MF:DNA binding;;	------	------	------	------	ENOG4111SK7	K:Transcription)	CAA7402539.1	unnamed protein product [Spirodela intermedia])	sp|Q5Z5I4|GLK1_ORYSJ;;	Probable transcription factor GLK1 OS=Oryza sativa subsp. japonica OX=39947 GN=GLK1 PE=2 SV=1;;	PF00249	Myb_DNA-binding	Myb-like DNA-binding domain
TRINITY_DN35542_c0_g1	339	------	------	------	------	------	------	------	------	------	------	------	------	------	------	------	------
TRINITY_DN16029_c0_g1	1481	GO:0046872;;GO:0003677;	molecular_function;;molecular_function;;	MF:metal ion binding;;MF:DNA binding;;	K15687	MKRN	------	------	ENOG410XRM0	S:Function unknown)	XP_010913153.1	E3 ubiquitin-protein ligase makorin isoform X1 [Elaeis guineensis])	sp|Q5ZA07|C3H41_ORYSJ;;	E3 ubiquitin-protein ligase makorin OS=Oryza sativa subsp. japonica OX=39947 GN=MKRN PE=2 SV=1;;	PF18345;;PF18044;;PF00642;;PF16131;;PF14608;;PF15663	zf_CCCH_4;;zf-CCCH_4;;zf-CCCH;;Torus;;zf-CCCH_2;;zf-CCCH_3	Zinc finger domain;;CCCH-type zinc finger;;Zinc finger C-x8-C-x5-C-x3-H type (and similar);;Torus domain;;RNA-binding, Nab2-type zinc finger;;Zinc-finger containing family
TRINITY_DN9648_c0_g3	265	------	------	------	------	------	------	------	------	------	------	------	------	------	------	------	------
TRINITY_DN6010_c0_g1	1742	GO:0009506;;GO:0005886;;GO:0004674;;GO:0005524;	cellular_component;;cellular_component;;molecular_function;;molecular_function;;	CC:plasmodesma;;CC:plasma membrane;;MF:protein serine/threonine kinase activity;;MF:ATP binding;;	------	------	------	------	COG0515	T:Signal transduction mechanisms)	KAG1334004.1	putative serine/threonine-protein kinase PBL16 [Cocos nucifera])	sp|Q9FM85|PBL16_ARATH;;	Probable serine/threonine-protein kinase PBL16 OS=Arabidopsis thaliana OX=3702 GN=PBL16 PE=1 SV=1;;	PF07714;;PF00069	PK_Tyr_Ser-Thr;;Pkinase	Protein tyrosine and serine/threonine kinase;;Protein kinase domain
TRINITY_DN21708_c0_g3	287	------	------	------	------	------	------	------	------	------	------	------	------	------	------	------	------
TRINITY_DN16056_c0_g1	305	------	------	------	------	------	------	------	------	------	------	------	------	------	------	------	------
TRINITY_DN32628_c0_g2	221	------	------	------	------	------	------	------	------	------	------	------	------	------	------	------	------
TRINITY_DN46509_c0_g1	228	------	------	------	------	------	------	------	------	------	------	------	------	------	------	------	------
TRINITY_DN11377_c0_g3	351	GO:0008284;;GO:0031538;;GO:2000024;;GO:0009965;;GO:0010928;;GO:0006979;;GO:0048530;;GO:0009787;;GO:0035265;;GO:0080178;;GO:0071215;;GO:0051301;;GO:0002098;;GO:0005737;;GO:0005634;;GO:0033588;;GO:0005829;	biological_process;;biological_process;;biological_process;;biological_process;;biological_process;;biological_process;;biological_process;;biological_process;;biological_process;;biological_process;;biological_process;;biological_process;;biological_process;;cellular_component;;cellular_component;;cellular_component;;cellular_component;;	BP:positive regulation of cell proliferation;;BP:negative regulation of anthocyanin metabolic process;;BP:regulation of leaf development;;BP:leaf morphogenesis;;BP:regulation of auxin mediated signaling pathway;;BP:response to oxidative stress;;BP:fruit morphogenesis;;BP:regulation of abscisic acid-activated signaling pathway;;BP:organ growth;;BP:5-carbamoylmethyl uridine residue modification;;BP…	K11373	ELP1, IKI3, IKBKAP	------	------	COG5290	K:Transcription)	XP_008810803.1	elongator complex protein 1 [Phoenix dactylifera])	sp|Q9FNA4|ELP1_ARATH;;	Elongator complex protein 1 OS=Arabidopsis thaliana OX=3702 GN=ELP1 PE=1 SV=1;;	------	------	------
TRINITY_DN47807_c0_g1	501	GO:0006075;;GO:0071555;;GO:0008360;;GO:0016021;;GO:0000148;;GO:0003843;	biological_process;;biological_process;;biological_process;;cellular_component;;cellular_component;;molecular_function;;	BP:;;BP:cell wall organization;;BP:regulation of cell shape;;CC:integral component of membrane;;CC:1,3-beta-D-glucan synthase complex;;MF:1,3-beta-D-glucan synthase activity;;	K11000	CALS	------	------	ENOG410XQ8V	S:Function unknown)	KAG0455475.1	hypothetical protein HPP92_024767 [Vanilla planifolia])	sp|Q9ZT82|CALSC_ARATH;;	Callose synthase 12 OS=Arabidopsis thaliana OX=3702 GN=CALS12 PE=2 SV=1;;	------	------	------
TRINITY_DN30416_c0_g4	447	GO:0051123;;GO:0005634;;GO:0005669;;GO:0017025;;GO:0016251;;GO:0003743;	biological_process;;cellular_component;;cellular_component;;molecular_function;;molecular_function;;molecular_function;;	BP:RNA polymerase II transcriptional preinitiation complex assembly;;CC:nucleus;;CC:transcription factor TFIID complex;;MF:TBP-class protein binding;;MF:obsolete general RNA polymerase II transcription factor activity;;MF:translation initiation factor activity;;	K03125	TAF1	map03022	Basal transcription factors)	COG5179	K:Transcription)	XP_010904966.1	transcription initiation factor TFIID subunit 1 isoform X2 [Elaeis guineensis])	sp|Q67W65|TAF1_ORYSJ;;	Transcription initiation factor TFIID subunit 1 OS=Oryza sativa subsp. japonica OX=39947 GN=TAF1 PE=2 SV=1;;	------	------	------
TRINITY_DN48828_c0_g1	260	------	------	------	------	------	------	------	------	------	------	------	------	------	------	------	------
TRINITY_DN10673_c0_g1	758	GO:0006412;;GO:0005840;;GO:0003735;;GO:0008097;	biological_process;;cellular_component;;molecular_function;;molecular_function;;	BP:translation;;CC:ribosome;;MF:structural constituent of ribosome;;MF:5S rRNA binding;;	------	------	------	------	ENOG410YUJK	S:Function unknown)	XP_010907686.1	uncharacterized protein LOC105034294 [Elaeis guineensis])	------	------	------	------	------
TRINITY_DN28647_c0_g1	244	------	------	------	------	------	------	------	------	------	------	------	------	------	------	------	------
TRINITY_DN28111_c0_g1	459	------	------	------	------	------	------	------	------	------	------	------	------	------	------	------	------
TRINITY_DN15833_c0_g2	402	GO:0003964;;GO:0008270;;GO:0003676;	molecular_function;;molecular_function;;molecular_function;;	MF:RNA-directed DNA polymerase activity;;MF:zinc ion binding;;MF:nucleic acid binding;;	------	------	------	------	------	------	XP_040367275.1	uncharacterized protein LOC121050607 [Rosa chinensis])	------	------	PF14223	Retrotran_gag_2	gag-polypeptide of LTR copia-type
TRINITY_DN24150_c1_g1	285	------	------	------	------	------	------	------	------	------	------	------	------	------	------	------	------
TRINITY_DN12157_c0_g1	2144	GO:0008152;;GO:0005829;;GO:0016021;;GO:0016787;;GO:0033925;	biological_process;;cellular_component;;cellular_component;;molecular_function;;molecular_function;;	BP:metabolic process;;CC:cytosol;;CC:integral component of membrane;;MF:hydrolase activity;;MF:mannosyl-glycoprotein endo-beta-N-acetylglucosaminidase activity;;	K01227	ENGASE	map00511	Other glycan degradation)	COG4724	G:Carbohydrate transport and metabolism)	KAG1339038.1	cytosolic endo-beta-N-acetylglucosaminidase 1 [Cocos nucifera])	sp|F4JZC2|ENAS1_ARATH;;	Cytosolic endo-beta-N-acetylglucosaminidase 1 OS=Arabidopsis thaliana OX=3702 GN=ENGASE1 PE=1 SV=1;;	PF03644	Glyco_hydro_85	Glycosyl hydrolase family 85
TRINITY_DN12825_c0_g1	320	GO:0005516;	molecular_function;;	MF:calmodulin binding;;	------	------	------	------	ENOG410YKQ6	S:Function unknown)	XP_020672719.1	calmodulin binding protein PICBP [Dendrobium catenatum])	sp|A0A1P8BH59|PICBP_ARATH;;	Calmodulin binding protein PICBP OS=Arabidopsis thaliana OX=3702 GN=PICBP PE=2 SV=1;;	PF07839	CaM_binding	Plant calmodulin-binding domain
TRINITY_DN22982_c1_g4	262	------	------	------	------	------	------	------	------	------	------	------	------	------	------	------	------
TRINITY_DN15492_c0_g3	207	------	------	------	------	------	------	------	------	------	------	------	------	------	------	------	------
TRINITY_DN2923_c0_g1	676	------	------	------	------	------	------	------	------	------	------	------	------	------	------	------	------
TRINITY_DN8003_c0_g2	626	------	------	------	------	------	------	------	------	------	------	------	------	------	------	------	------
TRINITY_DN24249_c0_g1	308	GO:0006355;;GO:0006353;;GO:0003690;	biological_process;;biological_process;;molecular_function;;	BP:regulation of transcription, DNA-templated;;BP:DNA-templated transcription, termination;;MF:double-stranded DNA binding;;	K15032	MTERFD	------	------	------	------	XP_008801028.3	uncharacterized protein LOC103715237 [Phoenix dactylifera])	------	------	------	------	------
TRINITY_DN28647_c0_g2	223	------	------	------	------	------	------	------	------	------	------	------	------	------	------	------	------
TRINITY_DN10925_c0_g1	553	------	------	------	------	------	------	------	------	------	------	------	------	------	------	------	------
TRINITY_DN17104_c0_g2	372	------	------	------	------	------	------	------	------	------	------	------	------	------	------	------	------
TRINITY_DN1084_c0_g2	817	GO:0043565;;GO:0046872;	molecular_function;;molecular_function;;	MF:sequence-specific DNA binding;;MF:metal ion binding;;	------	------	------	------	ENOG411206Y	S:Function unknown)	XP_010253295.1	PREDICTED: putative nuclease HARBI1 [Nelumbo nucifera])	sp|Q9M2U3|ALPL_ARATH;;	Protein ALP1-like OS=Arabidopsis thaliana OX=3702 GN=At3g55350 PE=2 SV=1;;	PF13359	DDE_Tnp_4	DDE superfamily endonuclease
TRINITY_DN17845_c0_g1	288	GO:0005634;;GO:0000786;;GO:0046982;;GO:0003677;	cellular_component;;cellular_component;;molecular_function;;molecular_function;;	CC:nucleus;;CC:nucleosome;;MF:protein heterodimerization activity;;MF:DNA binding;;	K11253	H3	------	------	COG2036	B:Chromatin structure and dynamics)	XP_009792066.1	PREDICTED: histone H3.3-like, partial [Nicotiana sylvestris])	sp|P06353|H33_HORVU;;	Histone H3.3;;	PF00125	Histone	Core histone H2A/H2B/H3/H4
TRINITY_DN11076_c0_g1	2196	GO:0015074;;GO:0016021;;GO:0043531;;GO:0004519;;GO:0008270;;GO:0003676;;GO:0004672;;GO:0005524;	biological_process;;cellular_component;;molecular_function;;molecular_function;;molecular_function;;molecular_function;;molecular_function;;molecular_function;;	BP:DNA integration;;CC:integral component of membrane;;MF:ADP binding;;MF:endonuclease activity;;MF:zinc ion binding;;MF:nucleic acid binding;;MF:protein kinase activity;;MF:ATP binding;;	------	------	------	------	ENOG410XS4D;;ENOG410ZPTD;;COG2801	S:Function unknown);;L:Replication, recombination and repair)	ONK68196.1	uncharacterized protein A4U43_C05F8640 [Asparagus officinalis])	sp|P10978|POLX_TOBAC;;	Retrovirus-related Pol polyprotein from transposon TNT 1-94 OS=Nicotiana tabacum OX=4097 PE=2 SV=1;;	PF14223	Retrotran_gag_2	gag-polypeptide of LTR copia-type
TRINITY_DN47728_c0_g1	223	GO:0006401;;GO:0005576;;GO:0033897;;GO:0004521;;GO:0003723;	biological_process;;cellular_component;;molecular_function;;molecular_function;;molecular_function;;	BP:RNA catabolic process;;CC:extracellular region;;MF:ribonuclease T2 activity;;MF:endoribonuclease activity;;MF:RNA binding;;	K01166	RNASET2	------	------	ENOG4111M7G	S:Function unknown)	BAC77613.1	ribonuclease NW [Nicotiana glutinosa])	sp|P42813|RNS1_ARATH;;	Ribonuclease 1 OS=Arabidopsis thaliana OX=3702 GN=RNS1 PE=1 SV=1;;	PF00445	Ribonuclease_T2	Ribonuclease T2 family
TRINITY_DN26792_c0_g1	1886	GO:0009506;;GO:0070615;;GO:0005524;	cellular_component;;molecular_function;;molecular_function;;	CC:plasmodesma;;MF:nucleosome-dependent ATPase activity;;MF:ATP binding;;	K11367	CHD1	------	------	COG0553	L:Replication, recombination and repair)	XP_020273798.1	protein CHROMATIN REMODELING 5-like isoform X5 [Asparagus officinalis])	sp|F4IV99|CHR5_ARATH;;	Protein CHROMATIN REMODELING 5 OS=Arabidopsis thaliana OX=3702 GN=CHR5 PE=1 SV=1;;	PF00385	Chromo	Chromo (CHRromatin Organisation MOdifier) domain
TRINITY_DN20976_c0_g1	1311	GO:0007165;	biological_process;;	BP:signal transduction;;	------	------	------	------	ENOG410XRR2	S:Function unknown)	XP_008812664.2	rho GTPase-activating protein 2 [Phoenix dactylifera])	sp|F4JI46|RGAP2_ARATH;;	Rho GTPase-activating protein 2 OS=Arabidopsis thaliana OX=3702 GN=ROPGAP2 PE=1 SV=1;;	PF00620;;PF00786	RhoGAP;;PBD	RhoGAP domain;;P21-Rho-binding domain
TRINITY_DN9999_c1_g1	218	GO:0007064;;GO:0051301;;GO:0005634;	biological_process;;biological_process;;cellular_component;;	BP:mitotic sister chromatid cohesion;;BP:cell division;;CC:nucleus;;	------	------	------	------	ENOG410YFEE;;ENOG410XQW7	S:Function unknown);;	KAG6508233.1	hypothetical protein ZIOFF_033606 [Zingiber officinale])	------	------	------	------	------
TRINITY_DN43769_c0_g1	235	------	------	------	------	------	------	------	------	------	------	------	------	------	------	------	------
TRINITY_DN397_c0_g1	1381	GO:0006511;;GO:0061630;	biological_process;;molecular_function;;	BP:ubiquitin-dependent protein catabolic process;;MF:ubiquitin protein ligase activity;;	------	------	------	------	ENOG41121N2	O:Posttranslational modification, protein turnover, chaperones)	RWR78008.1	putative E3 ubiquitin-protein ligase RHY1A isoform X1 [Cinnamomum micranthum f. kanehirae])	sp|Q852U6|RHY1A_ARATH;;	Probable E3 ubiquitin-protein ligase RHY1A OS=Arabidopsis thaliana OX=3702 GN=RHY1A PE=1 SV=1;;	PF13639;;PF17123;;PF13923;;PF12678;;PF00097;;PF13920;;PF14634	zf-RING_2;;zf-RING_11;;zf-C3HC4_2;;zf-rbx1;;zf-C3HC4;;zf-C3HC4_3;;zf-RING_5	Ring finger domain;;RING-like zinc finger;;Zinc finger, C3HC4 type (RING finger);;RING-H2 zinc finger domain;;Zinc finger, C3HC4 type (RING finger);;Zinc finger, C3HC4 type (RING finger);;zinc-RING finger domain
TRINITY_DN27403_c0_g2	216	------	------	------	------	------	------	------	------	------	------	------	------	------	------	------	------
TRINITY_DN2546_c0_g1	568	------	------	------	------	------	------	------	------	------	------	------	------	------	------	------	------
TRINITY_DN16485_c0_g4	1504	------	------	------	------	------	------	------	------	------	------	------	------	------	------	------	------
TRINITY_DN33804_c0_g2	531	------	------	------	------	------	------	------	------	------	------	------	------	------	------	------	------
TRINITY_DN8034_c0_g2	342	------	------	------	------	------	------	------	------	------	------	------	------	------	------	------	------
TRINITY_DN18586_c0_g1	512	------	------	------	------	------	------	------	------	------	------	------	------	------	------	------	------
TRINITY_DN29340_c0_g1	762	GO:0006002;;GO:0005737;;GO:0003872;;GO:0046872;;GO:0005524;	biological_process;;cellular_component;;molecular_function;;molecular_function;;molecular_function;;	BP:fructose 6-phosphate metabolic process;;CC:cytoplasm;;MF:6-phosphofructokinase activity;;MF:metal ion binding;;MF:ATP binding;;	K00850	pfkA, PFK	map03018;;map00010;;map00030;;map00051;;map00052	RNA degradation);;Glycolysis / Gluconeogenesis);;Pentose phosphate pathway);;Fructose and mannose metabolism);;Galactose metabolism)	COG0205	G:Carbohydrate transport and metabolism)	XP_008781839.2	ATP-dependent 6-phosphofructokinase 5, chloroplastic-like [Phoenix dactylifera])	sp|Q8VYN6|PFKA5_ARATH;;	ATP-dependent 6-phosphofructokinase 5, chloroplastic OS=Arabidopsis thaliana OX=3702 GN=PFK5 PE=1 SV=1;;	------	------	------
TRINITY_DN37789_c0_g1	385	------	------	------	------	------	------	------	------	------	------	------	------	------	------	------	------
TRINITY_DN32171_c0_g1	376	------	------	------	------	------	------	------	------	------	PIA50359.1	hypothetical protein AQUCO_01300836v1 [Aquilegia coerulea])	------	------	------	------	------
TRINITY_DN39659_c0_g1	209	------	------	------	------	------	------	------	------	------	------	------	------	------	------	------	------
TRINITY_DN12833_c0_g1	2441	GO:0005634;;GO:0018024;;GO:0008270;	cellular_component;;molecular_function;;molecular_function;;	CC:nucleus;;MF:histone-lysine N-methyltransferase activity;;MF:zinc ion binding;;	K11420	EHMT	map00310	Lysine degradation)	COG2940	S:Function unknown)	XP_029119843.1	histone-lysine N-methyltransferase family member SUVH9 [Elaeis guineensis])	sp|O22781|SUVH2_ARATH;;	Histone-lysine N-methyltransferase family member SUVH2 OS=Arabidopsis thaliana OX=3702 GN=SUVH2 PE=1 SV=1;;	PF02182;;PF05033;;PF00856	SAD_SRA;;Pre-SET;;SET	SAD/SRA domain;;Pre-SET motif;;SET domain
TRINITY_DN9805_c0_g2	465	GO:0010020;;GO:0009528;;GO:0009507;;GO:0043621;	biological_process;;cellular_component;;cellular_component;;molecular_function;;	BP:chloroplast fission;;CC:plastid inner membrane;;CC:chloroplast;;MF:protein self-association;;	------	------	------	------	------	------	KAG2535322.1	hypothetical protein PVAP13_9NG107600 [Panicum virgatum])	------	------	------	------	------
TRINITY_DN24373_c0_g1	307	------	------	------	------	------	------	------	------	------	------	------	------	------	------	------	------
TRINITY_DN2478_c0_g1	390	------	------	------	------	------	------	------	------	------	------	------	------	------	------	------	------
TRINITY_DN610_c1_g1	498	GO:0046872;;GO:0051213;;GO:0016491;	molecular_function;;molecular_function;;molecular_function;;	MF:metal ion binding;;MF:dioxygenase activity;;MF:oxidoreductase activity;;	------	------	------	------	COG3491	S:Function unknown)	PNX89595.1	gibberellin 3-beta-dioxygenase 1-like protein [Trifolium pratense])	sp|Q9ZTA2|AOP2C_ARATH;;	Probable inactive 2-oxoglutarate-dependent dioxygenase AOP2 OS=Arabidopsis thaliana OX=3702 GN=AOP2 PE=2 SV=1;;	------	------	------
TRINITY_DN43021_c0_g1	214	------	------	------	------	------	------	------	------	------	------	------	------	------	------	------	------
TRINITY_DN9415_c0_g1	220	------	------	------	------	------	------	------	------	------	------	------	------	------	------	------	------
TRINITY_DN20853_c0_g4	242	------	------	------	------	------	------	------	------	------	------	------	------	------	------	------	------
TRINITY_DN42064_c0_g2	432	------	------	------	------	------	------	------	------	------	------	------	------	------	------	------	------
TRINITY_DN50390_c0_g1	207	------	------	------	------	------	------	------	------	------	------	------	------	------	------	------	------
TRINITY_DN42254_c0_g1	235	------	------	------	------	------	------	------	------	------	------	------	------	------	------	------	------
TRINITY_DN39454_c0_g1	648	------	------	------	------	------	------	------	ENOG410Z7Z7	S:Function unknown)	XP_008790918.1	pentatricopeptide repeat-containing protein At4g02750-like [Phoenix dactylifera])	sp|Q9LJR6|PP253_ARATH;;	Putative pentatricopeptide repeat-containing protein At3g25060, mitochondrial OS=Arabidopsis thaliana OX=3702 GN=PCMP-E96 PE=3 SV=1;;	PF13041;;PF01535	PPR_2;;PPR	PPR repeat family;;PPR repeat
TRINITY_DN23785_c0_g1	423	------	------	------	------	------	------	------	------	------	------	------	------	------	------	------	------
TRINITY_DN7220_c0_g1	2420	GO:0009579;;GO:0009536;	cellular_component;;cellular_component;;	CC:thylakoid;;CC:plastid;;	------	------	------	------	COG0457	S:Function unknown)	XP_010936735.1	protein KINESIN LIGHT CHAIN-RELATED 2 [Elaeis guineensis])	sp|Q9LII8|KLCR2_ARATH;;	Protein KINESIN LIGHT CHAIN-RELATED 2 OS=Arabidopsis thaliana OX=3702 GN=KLCR2 PE=1 SV=1;;	PF13424;;PF13374;;PF17874;;PF13181;;PF13176;;PF14938;;PF09986;;PF09976	TPR_12;;TPR_10;;TPR_MalT;;TPR_8;;TPR_7;;SNAP;;DUF2225;;TPR_21	Tetratricopeptide repeat;;Tetratricopeptide repeat;;MalT-like TPR region;;Tetratricopeptide repeat;;Tetratricopeptide repeat;;Soluble NSF attachment protein, SNAP;;Uncharacterized protein conserved in bacteria (DUF2225);;Tetratricopeptide repeat-like domain
TRINITY_DN49588_c0_g1	713	GO:0002181;;GO:0006414;;GO:0005840;;GO:0022625;;GO:0003735;;GO:0043021;;GO:0030295;	biological_process;;biological_process;;cellular_component;;cellular_component;;molecular_function;;molecular_function;;molecular_function;;	BP:cytoplasmic translation;;BP:translational elongation;;CC:ribosome;;CC:cytosolic large ribosomal subunit;;MF:structural constituent of ribosome;;MF:ribonucleoprotein complex binding;;MF:protein kinase activator activity;;	K02942	RP-LP1, RPLP1	map03010	Ribosome)	COG2058	J:Translation, ribosomal structure and biogenesis)	KAG1355316.1	60S acidic ribosomal protein P1 [Cocos nucifera])	sp|Q8LEQ0|RLA13_ARATH;;	60S acidic ribosomal protein P1-3 OS=Arabidopsis thaliana OX=3702 GN=RPP1C PE=1 SV=2;;	PF00428	Ribosomal_60s	60s Acidic ribosomal protein
TRINITY_DN7277_c0_g2	571	GO:0016874;;GO:0004842;	molecular_function;;molecular_function;;	MF:ligase activity;;MF:ubiquitin-protein transferase activity;;	------	------	------	------	ENOG410Y4J9;;ENOG410XRTN	S:Function unknown);;	KAG1335071.1	RING-type E3 ubiquitin transferase [Cocos nucifera])	sp|D1FP57|LIN2_LOTJA;;	Putative E3 ubiquitin-protein ligase LIN-2 OS=Lotus japonicus OX=34305 GN=LIN PE=1 SV=1;;	------	------	------
TRINITY_DN7229_c0_g1	2082	GO:0015031;;GO:0006887;;GO:0000145;	biological_process;;biological_process;;cellular_component;;	BP:protein transport;;BP:exocytosis;;CC:exocyst;;	K07195	EXOC7, EXO70	------	------	ENOG410YIGI	S:Function unknown)	XP_010929780.1	exocyst complex component EXO70B1-like [Elaeis guineensis])	sp|Q9FGH9|E70B1_ARATH;;	Exocyst complex component EXO70B1 OS=Arabidopsis thaliana OX=3702 GN=EXO70B1 PE=1 SV=1;;	PF03081	Exo70	Exo70 exocyst complex subunit
TRINITY_DN7094_c0_g1	1615	GO:0006004;;GO:0016021;;GO:0016740;;GO:0016757;	biological_process;;cellular_component;;molecular_function;;molecular_function;;	BP:fucose metabolic process;;CC:integral component of membrane;;MF:transferase activity;;MF:transferase activity, transferring glycosyl groups;;	------	------	------	------	ENOG410ZGHX	S:Function unknown)	OAY65438.1	Uncharacterized protein ACMD2_10442 [Ananas comosus])	sp|F4HSU3|OFUT6_ARATH;;	O-fucosyltransferase 6 OS=Arabidopsis thaliana OX=3702 GN=OFUT6 PE=2 SV=1;;	PF10250	O-FucT	GDP-fucose protein O-fucosyltransferase
TRINITY_DN30_c1_g1	1322	------	------	------	------	------	------	------	------	------	------	------	------	------	------	------	------
TRINITY_DN16099_c0_g3	239	------	------	------	------	------	------	------	------	------	------	------	------	------	------	------	------
TRINITY_DN47559_c0_g1	436	GO:0046872;;GO:0016791;	molecular_function;;molecular_function;;	MF:metal ion binding;;MF:phosphatase activity;;	K13248	PHOSPHO2	map00750	Vitamin B6 metabolism)	ENOG4111NAQ	S:Function unknown)	KAG1367854.1	inorganic pyrophosphatase 2 [Cocos nucifera])	sp|Q67YC0|PPSP1_ARATH;;	Inorganic pyrophosphatase 1 OS=Arabidopsis thaliana OX=3702 GN=PS2 PE=1 SV=1;;	PF06888	Put_Phosphatase	Putative Phosphatase
TRINITY_DN1269_c1_g1	290	------	------	------	------	------	------	------	------	------	------	------	------	------	------	------	------
TRINITY_DN43811_c0_g1	649	------	------	------	------	------	------	------	------	------	------	------	------	------	------	------	------
TRINITY_DN3487_c0_g1	962	------	------	------	------	------	------	------	------	------	------	------	------	------	------	------	------
TRINITY_DN641_c0_g1	2619	------	------	------	------	------	------	------	------	------	RWV97705.1	hypothetical protein GW17_00039490 [Ensete ventricosum])	------	------	------	------	------
TRINITY_DN8577_c0_g1	831	GO:0031118;;GO:0031120;;GO:0010197;;GO:0006364;;GO:0001522;;GO:0031429;;GO:0005730;;GO:0016021;;GO:0015030;;GO:0090661;;GO:0070034;;GO:0034513;;GO:0030515;	biological_process;;biological_process;;biological_process;;biological_process;;biological_process;;cellular_component;;cellular_component;;cellular_component;;cellular_component;;cellular_component;;molecular_function;;molecular_function;;molecular_function;;	BP:rRNA pseudouridine synthesis;;BP:snRNA pseudouridine synthesis;;BP:polar nucleus fusion;;BP:rRNA processing;;BP:pseudouridine synthesis;;CC:box H/ACA snoRNP complex;;CC:nucleolus;;CC:integral component of membrane;;CC:Cajal body;;CC:box H/ACA telomerase RNP complex;;MF:telomerase RNA binding;;MF:box H/ACA snoRNA binding;;MF:snoRNA binding;;	K11130	NOP10, NOLA3	map03008	Ribosome biogenesis in eukaryotes)	COG2260	J:Translation, ribosomal structure and biogenesis)	XP_008802164.2	H/ACA ribonucleoprotein complex subunit 3-like protein [Phoenix dactylifera])	sp|Q93XX8|NOP10_ARATH;;	H/ACA ribonucleoprotein complex subunit 3-like protein OS=Arabidopsis thaliana OX=3702 GN=At2g20490 PE=3 SV=2;;	PF04135	Nop10p	Nucleolar RNA-binding protein, Nop10p family
TRINITY_DN3896_c0_g1	2231	GO:0046654;;GO:0046656;;GO:0003848;;GO:0016301;;GO:0005524;;GO:0046872;;GO:0004156;	biological_process;;biological_process;;molecular_function;;molecular_function;;molecular_function;;molecular_function;;molecular_function;;	BP:tetrahydrofolate biosynthetic process;;BP:folic acid biosynthetic process;;MF:2-amino-4-hydroxy-6-hydroxymethyldihydropteridine diphosphokinase activity;;MF:kinase activity;;MF:ATP binding;;MF:metal ion binding;;MF:dihydropteroate synthase activity;;	K13941	folKP	map00790	Folate biosynthesis)	COG0801	H:Coenzyme transport and metabolism)	XP_010937831.1	folate synthesis bifunctional protein, mitochondrial isoform X2 [Elaeis guineensis])	sp|O04862|FOLM_PEA;;	Folate synthesis bifunctional protein, mitochondrial OS=Pisum sativum OX=3888 GN=MitHPPK/DHPS PE=1 SV=1;;	PF00809;;PF01288	Pterin_bind;;HPPK	Pterin binding enzyme;;7,8-dihydro-6-hydroxymethylpterin-pyrophosphokinase (HPPK)
TRINITY_DN43510_c0_g1	242	------	------	------	------	------	------	------	------	------	------	------	------	------	------	------	------
TRINITY_DN15567_c0_g1	1143	------	------	------	------	------	------	------	ENOG4111PVP	S:Function unknown)	XP_010943242.3	probable plastid-lipid-associated protein 2, chloroplastic [Elaeis guineensis])	sp|Q6K439|PAP2_ORYSJ;;	Probable plastid-lipid-associated protein 2, chloroplastic OS=Oryza sativa subsp. japonica OX=39947 GN=PAP2 PE=2 SV=1;;	PF04755	PAP_fibrillin	PAP_fibrillin
TRINITY_DN4629_c0_g1	552	------	------	------	------	------	------	------	------	------	------	------	------	------	------	------	------
TRINITY_DN9176_c1_g1	858	GO:0016021;	cellular_component;;	CC:integral component of membrane;;	------	------	------	------	ENOG410YKW3	S:Function unknown)	XP_020705124.1	protein LURP-one-related 5 [Dendrobium catenatum])	sp|Q9SSC7|LOR5_ARATH;;	Protein LURP-one-related 5 OS=Arabidopsis thaliana OX=3702 GN=At1g80120 PE=2 SV=1;;	PF04525	LOR	LURP-one-related
TRINITY_DN16108_c0_g3	288	------	------	------	------	------	------	------	------	------	------	------	------	------	------	------	------
TRINITY_DN4808_c0_g1	1523	GO:0006813;;GO:0034765;;GO:0047834;;GO:0005244;;GO:0047681;	biological_process;;biological_process;;molecular_function;;molecular_function;;molecular_function;;	BP:potassium ion transport;;BP:regulation of ion transmembrane transport;;MF:D-threo-aldose 1-dehydrogenase activity;;MF:voltage-gated ion channel activity;;MF:aryl-alcohol dehydrogenas;;	------	------	------	------	COG0667	C:Energy production and conversion)	XP_024023173.1	probable voltage-gated potassium channel subunit beta [Morus notabilis])	sp|Q40648|KCAB_ORYSJ;;	Probable voltage-gated potassium channel subunit beta OS=Oryza sativa subsp. japonica OX=39947 GN=KOB1 PE=1 SV=2;;	PF00248	Aldo_ket_red	Aldo/keto reductase family
TRINITY_DN3973_c0_g1	2150	GO:0032981;;GO:0005739;;GO:0008270;;GO:0035243;	biological_process;;cellular_component;;molecular_function;;molecular_function;;	BP:mitochondrial respiratory chain complex I assembly;;CC:mitochondrion;;MF:zinc ion binding;;MF:protein-arginine omega-N symmetric methyltransferase activity;;	K18164	NDUFAF7	------	------	COG1565	S:Function unknown)	OAY64531.1	NADH dehydrogenase (ubiquinone) complex I, assembly factor 7 [Ananas comosus])	sp|Q54S83|NDUF7_DICDI;;	Protein arginine methyltransferase NDUFAF7 homolog, mitochondrial OS=Dictyostelium discoideum OX=44689 GN=midA PE=1 SV=1;;	PF02636	Methyltransf_28	Putative S-adenosyl-L-methionine-dependent methyltransferase
TRINITY_DN28178_c0_g2	523	GO:0106311;;GO:0106310;	deleted;;deleted;;	old GO;;old GO;;	------	------	------	------	ENOG410YUPY;;ENOG410Y42B;;ENOG410Y65V	S:Function unknown);;	KAG5601641.1	hypothetical protein H5410_033011 [Solanum commersonii])	------	------	------	------	------
TRINITY_DN42081_c1_g1	232	GO:0006002;;GO:0005737;;GO:0005829;;GO:0005524;;GO:0003872;;GO:0046872;	biological_process;;cellular_component;;cellular_component;;molecular_function;;molecular_function;;molecular_function;;	BP:fructose 6-phosphate metabolic process;;CC:cytoplasm;;CC:cytosol;;MF:ATP binding;;MF:6-phosphofructokinase activity;;MF:metal ion binding;;	K00850	pfkA, PFK	map03018;;map00010;;map00030;;map00051;;map00052	RNA degradation);;Glycolysis / Gluconeogenesis);;Pentose phosphate pathway);;Fructose and mannose metabolism);;Galactose metabolism)	COG0205	G:Carbohydrate transport and metabolism)	XP_010942916.1	ATP-dependent 6-phosphofructokinase 2 [Elaeis guineensis])	sp|Q9FIK0|PFKA2_ARATH;;	ATP-dependent 6-phosphofructokinase 2 OS=Arabidopsis thaliana OX=3702 GN=PFK2 PE=1 SV=1;;	------	------	------
TRINITY_DN38886_c1_g2	413	------	------	------	------	------	------	------	------	------	------	------	------	------	------	------	------
TRINITY_DN440_c0_g3	1483	GO:0005886;	cellular_component;;	CC:plasma membrane;;	------	------	------	------	ENOG411248W	S:Function unknown)	XP_008792993.2	uncharacterized protein LOC103709448 [Phoenix dactylifera])	------	------	PF04862;;PF02018	DUF642;;CBM_4_9	Protein of unknown function (DUF642);;Carbohydrate binding domain
TRINITY_DN6461_c0_g1	433	GO:0006511;;GO:0016579;;GO:0005634;;GO:0004843;;GO:0003723;	biological_process;;biological_process;;cellular_component;;molecular_function;;molecular_function;;	BP:ubiquitin-dependent protein catabolic process;;BP:protein deubiquitination;;CC:nucleus;;MF:thiol-dependent ubiquitin-specific protease activity;;MF:RNA binding;;	K11086	SNRPB, SMB	map03040	Spliceosome)	ENOG410ZP2V;;COG1958;;ENOG4111V76	K:Transcription);;	XP_009397707.1	PREDICTED: small nuclear ribonucleoprotein-associated protein B-like [Musa acuminata subsp. malaccensis])	sp|Q05856|RSMB_DROME;;	Small nuclear ribonucleoprotein-associated protein B OS=Drosophila melanogaster OX=7227 GN=SmB PE=1 SV=1;;	PF01423	LSM	LSM domain
TRINITY_DN15431_c0_g1	2135	------	------	------	K17710	PTCD1	------	------	ENOG410Z7Z7	S:Function unknown)	XP_008781835.1	pentatricopeptide repeat-containing protein At2g18940, chloroplastic [Phoenix dactylifera])	sp|O64624|PP163_ARATH;;	Pentatricopeptide repeat-containing protein At2g18940, chloroplastic OS=Arabidopsis thaliana OX=3702 GN=At2g18940 PE=2 SV=1;;	PF13041;;PF13812;;PF01535;;PF12854;;PF17177;;PF19189	PPR_2;;PPR_3;;PPR;;PPR_1;;PPR_long;;Mtf2	PPR repeat family;;Pentatricopeptide repeat domain;;PPR repeat;;PPR repeat;;Pentacotripeptide-repeat region of PRORP;;Mtf2 family
TRINITY_DN19689_c0_g1	1436	GO:0010468;;GO:0005737;;GO:0005634;;GO:0003723;;GO:0003677;;GO:0046872;;GO:0003729;	biological_process;;cellular_component;;cellular_component;;molecular_function;;molecular_function;;molecular_function;;molecular_function;;	BP:regulation of gene expression;;CC:cytoplasm;;CC:nucleus;;MF:RNA binding;;MF:DNA binding;;MF:metal ion binding;;MF:mRNA binding;;	------	------	------	------	ENOG41125A2;;ENOG410YF3T;;COG5063	S:Function unknown);;	XP_010913902.1	zinc finger CCCH domain-containing protein 31 [Elaeis guineensis])	sp|Q7XPK1|C3H31_ORYSJ;;	Zinc finger CCCH domain-containing protein 31 OS=Oryza sativa subsp. japonica OX=39947 GN=Os04g0665700 PE=2 SV=1;;	PF00642;;PF18044;;PF00013;;PF18345;;PF14608;;PF16131	zf-CCCH;;zf-CCCH_4;;KH_1;;zf_CCCH_4;;zf-CCCH_2;;Torus	Zinc finger C-x8-C-x5-C-x3-H type (and similar);;CCCH-type zinc finger;;KH domain;;Zinc finger domain;;RNA-binding, Nab2-type zinc finger;;Torus domain
TRINITY_DN7985_c0_g1	384	GO:0004693;;GO:0004674;;GO:0008353;;GO:0005524;;GO:0004672;	molecular_function;;molecular_function;;molecular_function;;molecular_function;;molecular_function;;	MF:cyclin-dependent protein serine/threonine kinase activity;;MF:protein serine/threonine kinase activity;;MF:RNA polymerase II carboxy-terminal domain kinase activity;;MF:ATP binding;;MF:protein kinase activity;;	K02208	CDK8_11	------	------	ENOG410XPPA	T:Signal transduction mechanisms)	XP_020260585.1	cyclin-dependent kinase E-1 [Asparagus officinalis])	sp|Q336M2|CDKE1_ORYSJ;;	Cyclin-dependent kinase E-1 OS=Oryza sativa subsp. japonica OX=39947 GN=CDKE-1 PE=2 SV=2;;	PF00069;;PF07714	Pkinase;;PK_Tyr_Ser-Thr	Protein kinase domain;;Protein tyrosine and serine/threonine kinase
TRINITY_DN31161_c0_g1	367	------	------	------	------	------	------	------	------	------	------	------	------	------	------	------	------
TRINITY_DN15565_c0_g1	701	GO:0005634;	cellular_component;;	CC:nucleus;;	------	------	------	------	ENOG410XNT4	K:Transcription)	XP_029116113.1	protein DWARF AND LOW-TILLERING [Elaeis guineensis])	sp|Q9CAN3|SCL28_ARATH;;	Scarecrow-like protein 28 OS=Arabidopsis thaliana OX=3702 GN=SCL28 PE=1 SV=1;;	PF03514	GRAS	GRAS domain family
TRINITY_DN8808_c1_g1	373	GO:0016021;;GO:0016301;	cellular_component;;molecular_function;;	CC:integral component of membrane;;MF:kinase activity;;	------	------	------	------	COG4886	S:Function unknown)	THU74711.1	hypothetical protein C4D60_Mb04t36270 [Musa balbisiana])	sp|Q6JN46|EIX2_SOLLC;;	Receptor-like protein EIX2 OS=Solanum lycopersicum OX=4081 GN=EIX2 PE=1 SV=2;;	PF08263;;PF13855;;PF13516	LRRNT_2;;LRR_8;;LRR_6	Leucine rich repeat N-terminal domain;;Leucine rich repeat;;Leucine Rich repeat
TRINITY_DN21926_c0_g1	2581	GO:0005737;;GO:0005634;;GO:0004842;	cellular_component;;cellular_component;;molecular_function;;	CC:cytoplasm;;CC:nucleus;;MF:ubiquitin-protein transferase activity;;	------	------	------	------	ENOG410XQ5K	O:Posttranslational modification, protein turnover, chaperones)	THU51280.1	hypothetical protein C4D60_Mb06t29320 [Musa balbisiana])	sp|Q9C7G1|PUB45_ARATH;;	U-box domain-containing protein 45 OS=Arabidopsis thaliana OX=3702 GN=PUB45 PE=1 SV=1;;	PF04564;;PF19584	U-box;;MCAfunc	U-box domain;;MCAfunc domain
TRINITY_DN48166_c0_g1	211	------	------	------	------	------	------	------	------	------	------	------	------	------	------	------	------
TRINITY_DN45_c0_g4	1067	GO:0003700;	molecular_function;;	MF:transcription factor activity, sequence-specific DNA binding;;	------	------	------	------	ENOG410YG88	K:Transcription)	XP_008784441.1	transcription factor PCF5-like [Phoenix dactylifera])	sp|Q8LT07|PCF5_ORYSJ;;	Transcription factor PCF5 OS=Oryza sativa subsp. japonica OX=39947 GN=PCF5 PE=2 SV=1;;	PF03634	TCP	TCP family transcription factor
TRINITY_DN8741_c0_g1	1244	GO:1901259;;GO:0031425;;GO:0009579;;GO:0009535;;GO:0009570;;GO:0003723;;GO:0003729;	biological_process;;biological_process;;cellular_component;;cellular_component;;cellular_component;;molecular_function;;molecular_function;;	BP:chloroplast rRNA processing;;BP:chloroplast RNA processing;;CC:thylakoid;;CC:chloroplast thylakoid membrane;;CC:chloroplast stroma;;MF:RNA binding;;MF:mRNA binding;;	K11294	NCL, NSR1	------	------	ENOG410YBZP	S:Function unknown)	XP_020096204.1	RNA-binding protein CP33, chloroplastic [Ananas comosus])	sp|P19684|ROC5_NICSY;;	33 kDa ribonucleoprotein, chloroplastic OS=Nicotiana sylvestris OX=4096 PE=1 SV=1;;	PF00076	RRM_1	RNA recognition motif. (a.k.a. RRM, RBD, or RNP domain)
TRINITY_DN3245_c0_g2	1923	GO:0044794;;GO:0009579;;GO:0009536;;GO:0005788;;GO:0005886;	biological_process;;cellular_component;;cellular_component;;cellular_component;;cellular_component;;	BP:positive regulation by host of viral process;;CC:thylakoid;;CC:plastid;;CC:endoplasmic reticulum lumen;;CC:plasma membrane;;	K09523	DNAJC3	map04141	Protein processing in endoplasmic reticulum)	COG0484	O:Posttranslational modification, protein turnover, chaperones)	XP_008789090.2	dnaJ protein P58IPK homolog B-like [Phoenix dactylifera])	sp|Q5JNB5|DJC15_ORYSJ;;	DnaJ protein P58IPK homolog B OS=Oryza sativa subsp. japonica OX=39947 GN=P58B PE=1 SV=1;;	PF00226;;PF07719;;PF00515;;PF13432;;PF14559;;PF13428;;PF14863	DnaJ;;TPR_2;;TPR_1;;TPR_16;;TPR_19;;TPR_14;;Alkyl_sulf_dimr	DnaJ domain;;Tetratricopeptide repeat;;Tetratricopeptide repeat;;Tetratricopeptide repeat;;Tetratricopeptide repeat;;Tetratricopeptide repeat;;Alkyl sulfatase dimerisation
TRINITY_DN19493_c0_g1	327	GO:0016021;;GO:0003678;;GO:0016787;	cellular_component;;molecular_function;;molecular_function;;	CC:integral component of membrane;;MF:DNA helicase activity;;MF:hydrolase activity;;	------	------	------	------	ENOG410Z7Z7	S:Function unknown)	XP_038972289.1	pentatricopeptide repeat-containing protein DOT4, chloroplastic-like [Phoenix dactylifera])	sp|O80647|PP195_ARATH;;	Pentatricopeptide repeat-containing protein At2g39620 OS=Arabidopsis thaliana OX=3702 GN=PCMP-E33 PE=3 SV=1;;	------	------	------
TRINITY_DN8790_c0_g1	898	GO:0005634;;GO:0005739;	cellular_component;;cellular_component;;	CC:nucleus;;CC:mitochondrion;;	------	------	------	------	ENOG4111FVG	S:Function unknown)	XP_010935147.1	protein Abitram [Elaeis guineensis])	sp|Q80ZQ9|ABITM_MOUSE;;	Protein Abitram OS=Mus musculus OX=10090 GN=Abitram PE=1 SV=2;;	PF01597	GCV_H	Glycine cleavage H-protein
TRINITY_DN204_c0_g2	769	------	------	------	------	------	------	------	------	------	------	------	------	------	------	------	------
TRINITY_DN8021_c0_g1	1224	GO:0006629;;GO:0005886;;GO:0008081;	biological_process;;cellular_component;;molecular_function;;	BP:lipid metabolic process;;CC:plasma membrane;;MF:phosphoric diester hydrolase activity;;	------	------	------	------	ENOG410Y3PH	S:Function unknown)	XP_010906564.1	PI-PLC X domain-containing protein At5g67130 [Elaeis guineensis])	sp|Q93XX5|Y5713_ARATH;;	PI-PLC X domain-containing protein At5g67130 OS=Arabidopsis thaliana OX=3702 GN=At5g67130 PE=1 SV=1;;	------	------	------
TRINITY_DN9213_c0_g1	1635	GO:0010206;;GO:0009535;;GO:0005634;;GO:0031977;;GO:0004252;;GO:0042802;	biological_process;;cellular_component;;cellular_component;;cellular_component;;molecular_function;;molecular_function;;	BP:photosystem II repair;;CC:chloroplast thylakoid membrane;;CC:nucleus;;CC:thylakoid lumen;;MF:serine-type endopeptidase activity;;MF:identical protein binding;;	------	------	------	------	COG0265	O:Posttranslational modification, protein turnover, chaperones)	XP_017975916.1	PREDICTED: protease Do-like 1, chloroplastic [Theobroma cacao])	sp|O22609|DEGP1_ARATH;;	Protease Do-like 1, chloroplastic OS=Arabidopsis thaliana OX=3702 GN=DEGP1 PE=1 SV=2;;	PF13365;;PF13180;;PF00089;;PF17820	Trypsin_2;;PDZ_2;;Trypsin;;PDZ_6	Trypsin-like peptidase domain;;PDZ domain;;Trypsin;;PDZ domain
TRINITY_DN16567_c0_g2	371	------	------	------	------	------	------	------	------	------	------	------	------	------	------	------	------
TRINITY_DN11361_c0_g1	630	GO:0016021;;GO:0016301;	cellular_component;;molecular_function;;	CC:integral component of membrane;;MF:kinase activity;;	------	------	------	------	COG4886	S:Function unknown)	KAG1355035.1	receptor-like protein EIX2 [Cocos nucifera])	------	------	PF13855;;PF12799;;PF00560;;PF13516	LRR_8;;LRR_4;;LRR_1;;LRR_6	Leucine rich repeat;;Leucine Rich repeats (2 copies);;Leucine Rich Repeat;;Leucine Rich repeat
TRINITY_DN31581_c0_g1	841	GO:0006281;;GO:0006261;;GO:0005634;;GO:0005663;;GO:0016887;;GO:0005524;	biological_process;;biological_process;;cellular_component;;cellular_component;;molecular_function;;molecular_function;;	BP:DNA repair;;BP:DNA-dependent DNA replication;;CC:nucleus;;CC:DNA replication factor C complex;;MF:ATPase activity;;MF:ATP binding;;	------	------	------	------	ENOG410Z7Z7	S:Function unknown)	XP_009417566.1	PREDICTED: pentatricopeptide repeat-containing protein At1g77405 [Musa acuminata subsp. malaccensis])	sp|Q1PFC5|PP130_ARATH;;	Pentatricopeptide repeat-containing protein At1g77405 OS=Arabidopsis thaliana OX=3702 GN=At1g77405 PE=2 SV=1;;	PF13041;;PF12854;;PF01535;;PF13812;;PF17177	PPR_2;;PPR_1;;PPR;;PPR_3;;PPR_long	PPR repeat family;;PPR repeat;;PPR repeat;;Pentatricopeptide repeat domain;;Pentacotripeptide-repeat region of PRORP
TRINITY_DN20248_c0_g1	894	------	------	------	------	------	------	------	------	------	------	------	------	------	------	------	------
TRINITY_DN42907_c0_g1	366	------	------	------	------	------	------	------	------	------	------	------	------	------	------	------	------
TRINITY_DN3648_c0_g1	824	GO:0046872;	molecular_function;;	MF:metal ion binding;;	------	------	------	------	ENOG410YNCK;;ENOG41127QS	S:Function unknown);;	XP_038984652.1	TATA-binding protein-associated factor 2N isoform X1 [Phoenix dactylifera])	------	------	PF00641	zf-RanBP	Zn-finger in Ran binding protein and others
TRINITY_DN29811_c0_g4	244	------	------	------	------	------	------	------	------	------	------	------	------	------	------	------	------
TRINITY_DN40271_c0_g1	495	------	------	------	------	------	------	------	COG2801	L:Replication, recombination and repair)	KAF5187011.1	F-box protein cpr1 [Thalictrum thalictroides])	------	------	------	------	------
TRINITY_DN9844_c0_g2	670	GO:0006298;;GO:0045910;;GO:0004519;;GO:0030983;;GO:0016887;;GO:0005524;	biological_process;;biological_process;;molecular_function;;molecular_function;;molecular_function;;molecular_function;;	BP:mismatch repair;;BP:negative regulation of DNA recombination;;MF:endonuclease activity;;MF:mismatched DNA binding;;MF:ATPase activity;;MF:ATP binding;;	------	------	------	------	COG1193	L:Replication, recombination and repair)	XP_019705262.1	uncharacterized protein LOC105043578 isoform X3 [Elaeis guineensis])	sp|Q9K8A0|MUTS2_BACHD;;	Endonuclease MutS2 OS=Bacillus halodurans;;	------	------	------
TRINITY_DN25863_c1_g3	1209	GO:0018105;;GO:0035556;;GO:0046777;;GO:0005737;;GO:0005634;;GO:0004683;;GO:0009931;;GO:0005516;;GO:0004672;;GO:0005524;;GO:0005509;	biological_process;;biological_process;;biological_process;;cellular_component;;cellular_component;;molecular_function;;molecular_function;;molecular_function;;molecular_function;;molecular_function;;molecular_function;;	BP:peptidyl-serine phosphorylation;;BP:intracellular signal transduction;;BP:protein autophosphorylation;;CC:cytoplasm;;CC:nucleus;;MF:calmodulin-dependent protein kinase activity;;MF:calcium-dependent protein serine/threonine kinase activity;;MF:calmodulin binding;;MF:protein kinase activity;;MF:ATP binding;;MF:calcium ion binding;;	K13412	CPK	map04626	Plant-pathogen interaction)	ENOG410XRMJ	T:Signal transduction mechanisms)	XP_018679247.1	PREDICTED: calcium-dependent protein kinase 26-like isoform X2 [Musa acuminata subsp. malaccensis])	sp|Q42396|CDPKC_ARATH;;	Calcium-dependent protein kinase 12 OS=Arabidopsis thaliana OX=3702 GN=CPK12 PE=1 SV=1;;	PF00069	Pkinase	Protein kinase domain
TRINITY_DN1742_c0_g1	3050	GO:0006355;;GO:0005634;;GO:0043565;;GO:0008270;	biological_process;;cellular_component;;molecular_function;;molecular_function;;	BP:regulation of transcription, DNA-templated;;CC:nucleus;;MF:sequence-specific DNA binding;;MF:zinc ion binding;;	------	------	------	------	COG5641	K:Transcription)	CAA2633041.1	unnamed protein product [Spirodela intermedia])	sp|Q6Z433|GAT17_ORYSJ;;	GATA transcription factor 17 OS=Oryza sativa subsp. japonica OX=39947 GN=GATA17 PE=2 SV=1;;	PF00320;;PF06200	GATA;;tify	GATA zinc finger;;tify domain
TRINITY_DN18731_c0_g1	940	------	------	------	------	------	------	------	------	------	------	------	------	------	------	------	------
TRINITY_DN28716_c0_g3	453	------	------	------	------	------	------	------	------	------	------	------	------	------	------	------	------
TRINITY_DN20775_c0_g1	875	------	------	------	------	------	------	------	ENOG41121RT	S:Function unknown)	XP_039124286.1	co-chaperone protein p23-1-like [Dioscorea cayenensis subsp. rotundata])	sp|Q9FR62|P23A_BRANA;;	Co-chaperone protein p23-1 OS=Brassica napus OX=3708 GN=P23-1 PE=1 SV=1;;	PF04969	CS	CS domain
TRINITY_DN9167_c1_g1	260	GO:0046872;;GO:0004842;	molecular_function;;molecular_function;;	MF:metal ion binding;;MF:ubiquitin-protein transferase activity;;	K19042	BOI	------	------	ENOG4111S1X	S:Function unknown)	RWV84749.1	hypothetical protein GW17_00053516 [Ensete ventricosum])	------	------	------	------	------
TRINITY_DN17304_c0_g2	563	------	------	------	------	------	------	------	COG0475	P:Inorganic ion transport and metabolism)	XP_020095332.1	protein UPSTREAM OF FLC isoform X2 [Ananas comosus])	sp|Q9SYJ8|SOK1_ARATH;;	Protein SOSEKI 1 OS=Arabidopsis thaliana OX=3702 GN=SOK1 PE=1 SV=1;;	------	------	------
TRINITY_DN32557_c0_g1	299	GO:0052324;;GO:0010215;;GO:0046658;;GO:0016021;;GO:0031225;	biological_process;;biological_process;;cellular_component;;cellular_component;;cellular_component;;	BP:plant-type cell wall cellulose biosynthetic process;;BP:cellulose microfibril organization;;CC:anchored component of plasma membrane;;CC:integral component of membrane;;CC:anchored component of membrane;;	------	------	------	------	ENOG410YAAC	S:Function unknown)	RWW18579.1	hypothetical protein GW17_00017438 [Ensete ventricosum])	sp|Q9LFW3|COBL4_ARATH;;	COBRA-like protein 4 OS=Arabidopsis thaliana OX=3702 GN=COBL4 PE=2 SV=2;;	PF04833	COBRA	COBRA-like protein
TRINITY_DN11217_c0_g1	982	GO:0016021;;GO:0005452;	cellular_component;;molecular_function;;	CC:integral component of membrane;;MF:inorganic anion exchanger activity;;	K24194	BOR	------	------	ENOG410XPHD	U:Intracellular trafficking, secretion, and vesicular transport)	KAF2303877.1	hypothetical protein GH714_024040 [Hevea brasiliensis])	sp|Q9XI23|BOR4_ARATH;;	Boron transporter 4 OS=Arabidopsis thaliana OX=3702 GN=BOR4 PE=2 SV=1;;	PF00955	HCO3_cotransp	HCO3- transporter family
TRINITY_DN4588_c0_g1	1556	GO:0006482;;GO:0005773;;GO:0051723;	biological_process;;cellular_component;;molecular_function;;	BP:protein demethylation;;CC:vacuole;;MF:protein methylesterase activity;;	K13617	PPME1	------	------	COG0596	S:Function unknown)	XP_009393824.1	PREDICTED: protein phosphatase methylesterase 1 [Musa acuminata subsp. malaccensis])	sp|Q58DN4|PPME1_BOVIN;;	Protein phosphatase methylesterase 1 OS=Bos taurus OX=9913 GN=PPME1 PE=2 SV=3;;	PF12697;;PF00561;;PF12146;;PF00975;;PF07819;;PF00756	Abhydrolase_6;;Abhydrolase_1;;Hydrolase_4;;Thioesterase;;PGAP1;;Esterase	Alpha/beta hydrolase family;;alpha/beta hydrolase fold;;Serine aminopeptidase, S33;;Thioesterase domain;;PGAP1-like protein;;Putative esterase
TRINITY_DN41459_c0_g1	220	------	------	------	------	------	------	------	------	------	------	------	------	------	------	------	------
TRINITY_DN40160_c0_g1	207	------	------	------	------	------	------	------	------	------	------	------	------	------	------	------	------
TRINITY_DN14537_c0_g1	1656	GO:0009249;;GO:0009507;;GO:0051539;;GO:0016992;;GO:0046872;;GO:0102553;;GO:0102552;	biological_process;;cellular_component;;molecular_function;;molecular_function;;molecular_function;;molecular_function;;molecular_function;;	BP:protein lipoylation;;CC:chloroplast;;MF:4 iron, 4 sulfur cluster binding;;MF:lipoate synthase activity;;MF:metal ion binding;;MF:lipoyl synthase activit;;MF:lipoyl synthase activit;;	K03644	lipA, LIAS, LIP1, LIP5	map00785	Lipoic acid metabolism)	COG0320	H:Coenzyme transport and metabolism)	XP_020256216.1	lipoyl synthase 1, chloroplastic [Asparagus officinalis])	sp|Q8LEE8|LISC_ARATH;;	Lipoyl synthase, chloroplastic OS=Arabidopsis thaliana OX=3702 GN=LIP1P PE=1 SV=2;;	PF04055;;PF16881	Radical_SAM;;LIAS_N	Radical SAM superfamily;;N-terminal domain of lipoyl synthase of Radical_SAM family
TRINITY_DN22513_c0_g1	469	------	------	------	------	------	------	------	------	------	------	------	------	------	------	------	------
TRINITY_DN42985_c0_g1	560	GO:0005634;;GO:0032041;;GO:0046872;	cellular_component;;molecular_function;;molecular_function;;	CC:nucleus;;MF:NAD-dependent histone deacetylase activit;;MF:metal ion binding;;	K06067	HDAC1_2	------	------	COG0123;;COG0123	B:Chromatin structure and dynamics);;Q:Secondary metabolites biosynthesis, transport and catabolism)	VAI77717.1	unnamed protein product [Triticum turgidum subsp. durum])	sp|P56521|HDA19_MAIZE;;	Probable histone deacetylase 19 OS=Zea mays OX=4577 PE=2 SV=1;;	PF00850	Hist_deacetyl	Histone deacetylase domain
TRINITY_DN20278_c0_g1	569	GO:0005576;	cellular_component;;	CC:extracellular region;;	------	------	------	------	ENOG410ZFBG	S:Function unknown)	XP_039126964.1	uncharacterized protein LOC120263131 [Dioscorea cayenensis subsp. rotundata])	------	------	PF14368	LTP_2	Probable lipid transfer
TRINITY_DN24029_c0_g2	281	------	------	------	------	------	------	------	------	------	------	------	------	------	------	------	------
TRINITY_DN12199_c0_g1	235	------	------	------	------	------	------	------	------	------	------	------	------	------	------	------	------
TRINITY_DN7640_c0_g1	515	------	------	------	------	------	------	------	------	------	------	------	------	------	------	------	------
TRINITY_DN12788_c1_g1	591	GO:0008194;	molecular_function;;	MF:UDP-glycosyltransferase activity;;	------	------	------	------	COG1819	S:Function unknown)	XP_008808452.1	UDP-glycosyltransferase 92A1-like [Phoenix dactylifera])	sp|Q9LXV0|U92A1_ARATH;;	UDP-glycosyltransferase 92A1 OS=Arabidopsis thaliana OX=3702 GN=UGT92A1 PE=2 SV=1;;	PF00201;;PF04101	UDPGT;;Glyco_tran_28_C	UDP-glucoronosyl and UDP-glucosyl transferase;;Glycosyltransferase family 28 C-terminal domain
TRINITY_DN33530_c0_g1	217	------	------	------	------	------	------	------	ENOG410Z7Z7	S:Function unknown)	XP_008792753.2	pentatricopeptide repeat-containing protein At3g29290 [Phoenix dactylifera])	sp|Q84J46|PP262_ARATH;;	Pentatricopeptide repeat-containing protein At3g29290 OS=Arabidopsis thaliana OX=3702 GN=EMB2076 PE=2 SV=1;;	PF01535;;PF13041	PPR;;PPR_2	PPR repeat;;PPR repeat family
TRINITY_DN28302_c0_g1	231	------	------	------	------	------	------	------	------	------	------	------	------	------	------	------	------
TRINITY_DN25305_c0_g2	302	------	------	------	------	------	------	------	------	------	------	------	------	------	------	------	------
TRINITY_DN43139_c0_g1	208	GO:0006557;;GO:0008295;;GO:0006597;;GO:0005829;;GO:0004014;	biological_process;;biological_process;;biological_process;;cellular_component;;molecular_function;;	BP:S-adenosylmethioninamine biosynthetic process;;BP:spermidine biosynthetic process;;BP:spermine biosynthetic process;;CC:cytosol;;MF:adenosylmethionine decarboxylase activity;;	K01611	speD, AMD1	map00270;;map00330	Cysteine and methionine metabolism);;Arginine and proline metabolism)	ENOG410XRN0	E:Amino acid transport and metabolism)	XP_010255822.1	PREDICTED: S-adenosylmethionine decarboxylase proenzyme 4-like [Nelumbo nucifera])	sp|Q3E9D5|DCAM4_ARATH;;	S-adenosylmethionine decarboxylase proenzyme 4 OS=Arabidopsis thaliana OX=3702 GN=SAMDC4 PE=1 SV=1;;	PF01536	SAM_decarbox	Adenosylmethionine decarboxylase
TRINITY_DN44392_c0_g1	1486	------	------	------	------	------	------	------	ENOG41118XQ;;ENOG410XYGR	S:Function unknown);;	XP_008788764.2	uncharacterized protein LOC103706446 isoform X1 [Phoenix dactylifera])	------	------	------	------	------
TRINITY_DN2675_c7_g1	922	------	------	------	------	------	------	------	------	------	------	------	------	------	------	------	------
TRINITY_DN14601_c0_g1	385	------	------	------	------	------	------	------	------	------	------	------	------	------	------	------	------
TRINITY_DN20471_c0_g2	420	GO:0016021;;GO:0030246;;GO:0004674;;GO:0005524;;GO:0106311;;GO:0106310;	cellular_component;;molecular_function;;molecular_function;;molecular_function;;deleted;;deleted;;	CC:integral component of membrane;;MF:carbohydrate binding;;MF:protein serine/threonine kinase activity;;MF:ATP binding;;MF:old GO;;MF:old GO;;	------	------	------	------	COG0515	T:Signal transduction mechanisms)	XP_010914168.1	rust resistance kinase Lr10 [Elaeis guineensis])	sp|Q9FLV4|Y5248_ARATH;;	G-type lectin S-receptor-like serine/threonine-protein kinase At5g24080 OS=Arabidopsis thaliana OX=3702 GN=At5g24080 PE=2 SV=1;;	PF07714;;PF00069;;PF03109	PK_Tyr_Ser-Thr;;Pkinase;;ABC1	Protein tyrosine and serine/threonine kinase;;Protein kinase domain;;ABC1 atypical kinase-like domain
TRINITY_DN13553_c0_g2	1360	GO:0016021;;GO:0008519;	cellular_component;;molecular_function;;	CC:integral component of membrane;;MF:ammonium transmembrane transporter activity;;	K03320	amt, AMT, MEP	------	------	COG0004	P:Inorganic ion transport and metabolism)	AZZ79616.1	ammonium transporter 1.3-like protein, partial [Camellia sinensis])	sp|Q9FVN0|AMT13_SOLLC;;	Ammonium transporter 1 member 3 OS=Solanum lycopersicum OX=4081 GN=AMT1-3 PE=2 SV=1;;	PF00909	Ammonium_transp	Ammonium Transporter Family
TRINITY_DN21839_c0_g1	2298	GO:0008233;	molecular_function;;	MF:peptidase activity;;	K01376	UFSP2	------	------	ENOG410XTJE	O:Posttranslational modification, protein turnover, chaperones)	XP_008796025.2	probable Ufm1-specific protease isoform X1 [Phoenix dactylifera])	sp|Q9STL8|UFSP_ARATH;;	Probable Ufm1-specific protease OS=Arabidopsis thaliana OX=3702 GN=At3g48380 PE=1 SV=2;;	PF07910	Peptidase_C78	Peptidase family C78
TRINITY_DN13416_c0_g1	514	GO:0005524;;GO:0043531;	molecular_function;;molecular_function;;	MF:ATP binding;;MF:ADP binding;;	------	------	------	------	COG4886	S:Function unknown)	ADX31659.1	resistance protein, partial [Musa acuminata subsp. malaccensis])	sp|Q7XA39|RGA4_SOLBU;;	Putative disease resistance protein RGA4 OS=Solanum bulbocastanum OX=147425 GN=RGA4 PE=2 SV=1;;	PF00931	NB-ARC	NB-ARC domain
TRINITY_DN14535_c0_g1	1845	------	------	------	------	------	------	------	COG0666	S:Function unknown)	XP_008802839.1	ankyrin-1 [Phoenix dactylifera])	sp|Q54DA8|STIP1_DICDI;;	Protein STIP1 homolog OS=Dictyostelium discoideum OX=44689 GN=sti1 PE=3 SV=1;;	PF12796;;PF13637;;PF13606;;PF00023;;PF13857;;PF07719;;PF00515;;PF13414;;PF13371;;PF13432;;PF13431	Ank_2;;Ank_4;;Ank_3;;Ank;;Ank_5;;TPR_2;;TPR_1;;TPR_11;;TPR_9;;TPR_16;;TPR_17	Ankyrin repeats (3 copies);;Ankyrin repeats (many copies);;Ankyrin repeat;;Ankyrin repeat;;Ankyrin repeats (many copies);;Tetratricopeptide repeat;;Tetratricopeptide repeat;;TPR repeat;;Tetratricopeptide repeat;;Tetratricopeptide repeat;;Tetratricopeptide repeat
TRINITY_DN13528_c0_g1	602	------	------	------	------	------	------	------	------	------	------	------	------	------	------	------	------
TRINITY_DN19090_c0_g1	643	------	------	------	------	------	------	------	------	------	------	------	------	------	------	------	------
TRINITY_DN7525_c0_g2	780	------	------	------	------	------	------	------	------	------	------	------	------	------	------	------	------
TRINITY_DN2146_c1_g1	253	------	------	------	------	------	------	------	------	------	------	------	------	------	------	------	------
TRINITY_DN46142_c0_g1	399	------	------	------	------	------	------	------	------	------	------	------	------	------	------	------	------
TRINITY_DN3823_c0_g1	1424	GO:0008299;;GO:0016114;;GO:0005829;;GO:0102043;;GO:0016301;;GO:0005524;	biological_process;;biological_process;;cellular_component;;molecular_function;;molecular_function;;molecular_function;;	BP:isoprenoid biosynthetic process;;BP:terpenoid biosynthetic process;;CC:cytosol;;MF:isopentenyl phosphate kinase activity;;MF:kinase activity;;MF:ATP binding;;	K06981	ipk	map00900	Terpenoid backbone biosynthesis)	COG1608	S:Function unknown)	AQL00220.1	Pentatricopeptide (PPR) repeat protein-like [Zea mays])	sp|Q8H1F7|IPK_ARATH;;	Isopentenyl phosphate kinase OS=Arabidopsis thaliana OX=3702 GN=IPK PE=1 SV=1;;	PF00696	AA_kinase	Amino acid kinase family
TRINITY_DN18245_c0_g3	305	------	------	------	------	------	------	------	------	------	------	------	------	------	------	------	------
TRINITY_DN49695_c0_g1	278	------	------	------	------	------	------	------	------	------	------	------	------	------	------	------	------
TRINITY_DN35763_c0_g1	214	------	------	------	------	------	------	------	------	------	------	------	------	------	------	------	------
TRINITY_DN10731_c0_g1	1332	GO:0000738;;GO:0005737;;GO:0004527;;GO:0008296;;GO:0003676;	biological_process;;cellular_component;;molecular_function;;molecular_function;;molecular_function;;	BP:DNA catabolic process, exonucleolytic;;CC:cytoplasm;;MF:exonuclease activity;;MF:3'-5'-exodeoxyribonuclease activity;;MF:nucleic acid binding;;	------	------	------	------	ENOG4111YSP;;ENOG410Z7Z7	L:Replication, recombination and repair);;S:Function unknown)	XP_020107797.1	exonuclease DPD1, chloroplastic/mitochondrial [Ananas comosus])	sp|Q682U6|DPD1_ARATH;;	Exonuclease DPD1, chloroplastic/mitochondrial OS=Arabidopsis thaliana OX=3702 GN=DPD1 PE=1 SV=1;;	PF00929;;PF13482	RNase_T;;RNase_H_2	Exonuclease;;RNase_H superfamily
TRINITY_DN7849_c0_g2	504	GO:0006817;;GO:0035435;;GO:0016021;;GO:0005887;;GO:0015293;;GO:0005315;	biological_process;;biological_process;;cellular_component;;cellular_component;;molecular_function;;molecular_function;;	BP:phosphate ion transport;;BP:phosphate ion transmembrane transport;;CC:integral component of membrane;;CC:integral component of plasma membrane;;MF:symporter activity;;MF:inorganic phosphate transmembrane transporter activity;;	K14640	SLC20A, PIT	------	------	COG0306	P:Inorganic ion transport and metabolism)	RWW70744.1	hypothetical protein BHE74_00021554 [Ensete ventricosum])	sp|Q38954|PHT21_ARATH;;	Inorganic phosphate transporter 2-1, chloroplastic OS=Arabidopsis thaliana OX=3702 GN=PHT2-1 PE=1 SV=1;;	------	------	------
TRINITY_DN43330_c0_g1	1274	------	------	------	------	------	------	------	ENOG410Z7Z7	S:Function unknown)	XP_008791356.2	pentatricopeptide repeat-containing protein At2g45350, chloroplastic [Phoenix dactylifera])	sp|O22137|PP202_ARATH;;	Pentatricopeptide repeat-containing protein At2g45350, chloroplastic OS=Arabidopsis thaliana OX=3702 GN=CRR4 PE=1 SV=2;;	PF01535;;PF13041;;PF12854;;PF13812;;PF14432	PPR;;PPR_2;;PPR_1;;PPR_3;;DYW_deaminase	PPR repeat;;PPR repeat family;;PPR repeat;;Pentatricopeptide repeat domain;;DYW family of nucleic acid deaminases
TRINITY_DN4694_c0_g1	1653	GO:0005975;;GO:0005886;	biological_process;;cellular_component;;	BP:carbohydrate metabolic process;;CC:plasma membrane;;	------	------	------	------	ENOG410XQIA	S:Function unknown)	XP_010937380.1	lanC-like protein GCL1 [Elaeis guineensis])	sp|Q9FJN7|GCL1_ARATH;;	LanC-like protein GCL1 OS=Arabidopsis thaliana OX=3702 GN=GCL1 PE=2 SV=1;;	PF05147	LANC_like	Lanthionine synthetase C-like protein
TRINITY_DN4431_c0_g1	731	------	------	------	------	------	------	------	------	------	------	------	------	------	------	------	------
TRINITY_DN29608_c0_g1	425	------	------	------	------	------	------	------	------	------	------	------	------	------	------	------	------
TRINITY_DN6332_c0_g1	3423	GO:0051131;;GO:0070407;;GO:0007005;;GO:0006515;;GO:0034599;;GO:0005759;;GO:0009507;;GO:0004176;;GO:0043565;;GO:0004252;;GO:0003697;;GO:0005524;	biological_process;;biological_process;;biological_process;;biological_process;;biological_process;;cellular_component;;cellular_component;;molecular_function;;molecular_function;;molecular_function;;molecular_function;;molecular_function;;	BP:chaperone-mediated protein complex assembly;;BP:oxidation-dependent protein catabolic process;;BP:mitochondrion organization;;BP:misfolded or incompletely synthesized protein catabolic process;;BP:cellular response to oxidative stress;;CC:mitochondrial matrix;;CC:chloroplast;;MF:ATP-dependent peptidase activity;;MF:sequence-specific DNA binding;;MF:serine-type endopeptidase activity;;MF:single…	K08675	PRSS15, PIM1	------	------	COG0466	O:Posttranslational modification, protein turnover, chaperones)	RWR94285.1	lon protease, mitochondrial-like protein isoform X2 [Cinnamomum micranthum f. kanehirae])	sp|A2YQ56|LONM_ORYSI;;	Lon protease homolog, mitochondrial OS=Oryza sativa subsp. indica OX=39946 GN=OsI_27415 PE=2 SV=1;;	PF05362;;PF02190;;PF00004;;PF13541;;PF07728;;PF13191;;PF07724;;PF13401;;PF05496;;PF13238;;PF08298	Lon_C;;LON_substr_bdg;;AAA;;ChlI;;AAA_5;;AAA_16;;AAA_2;;AAA_22;;RuvB_N;;AAA_18;;AAA_PrkA	Lon protease (S16) C-terminal proteolytic domain;;ATP-dependent protease La (LON) substrate-binding domain;;ATPase family associated with various cellular activities (AAA);;Subunit ChlI of Mg-chelatase;;AAA domain (dynein-related subfamily);;AAA ATPase domain;;AAA domain (Cdc48 subfamily);;AAA domain;;Holliday junction DNA helicase RuvB P-loop domain;;AAA domain;;PrkA AAA domain
TRINITY_DN39688_c0_g5	241	------	------	------	------	------	------	------	------	------	------	------	------	------	------	------	------
TRINITY_DN11636_c0_g2	454	GO:0006952;;GO:0106306;;GO:0043531;;GO:0106307;	biological_process;;deleted;;molecular_function;;deleted;;	BP:defense response;;BP:old GO;;MF:ADP binding;;MF:old GO;;	------	------	------	------	COG4886	S:Function unknown)	RVW70276.1	putative disease resistance RPP13-like protein 1 [Vitis vinifera])	------	------	------	------	------
TRINITY_DN19179_c0_g1	283	------	------	------	------	------	------	------	------	------	------	------	------	------	------	------	------
TRINITY_DN22168_c0_g1	287	------	------	------	------	------	------	------	------	------	------	------	------	------	------	------	------
TRINITY_DN14729_c0_g1	642	------	------	------	------	------	------	------	------	------	------	------	------	------	------	------	------
TRINITY_DN6792_c0_g1	1511	GO:0000079;;GO:0044772;;GO:0007049;;GO:0051301;;GO:0005737;;GO:0005634;;GO:0000307;;GO:0016301;;GO:0016538;	biological_process;;biological_process;;biological_process;;biological_process;;cellular_component;;cellular_component;;cellular_component;;molecular_function;;molecular_function;;	BP:regulation of cyclin-dependent protein serine/threonine kinase activity;;BP:mitotic cell cycle phase transition;;BP:cell cycle;;BP:cell division;;CC:cytoplasm;;CC:nucleus;;CC:cyclin-dependent protein kinase holoenzyme complex;;MF:kinase activity;;MF:cyclin-dependent protein serine/threonine kinase regulator activity;;	K18810	CYCD1_2_4	------	------	ENOG410XRKC	D:Cell cycle control, cell division, chromosome partitioning)	XP_020243910.1	cyclin-D4-1-like [Asparagus officinalis])	sp|Q69QB8|CCD31_ORYSJ;;	Cyclin-D3-1 OS=Oryza sativa subsp. japonica OX=39947 GN=CYCD3-1 PE=2 SV=2;;	PF00134;;PF02984	Cyclin_N;;Cyclin_C	Cyclin, N-terminal domain;;Cyclin, C-terminal domain
TRINITY_DN10128_c0_g2	279	------	------	------	------	------	------	------	------	------	------	------	------	------	------	------	------
TRINITY_DN9504_c0_g1	2974	GO:0000290;;GO:0033962;;GO:0000932;;GO:0003723;	biological_process;;biological_process;;cellular_component;;molecular_function;;	BP:deadenylation-dependent decapping of nuclear-transcribed mRNA;;BP:cytoplasmic mRNA processing body assembly;;CC:cytoplasmic mRNA processing body;;MF:RNA binding;;	K12617	PATL1, PAT1	map03018	RNA degradation)	ENOG410YXYM	S:Function unknown)	XP_038987859.1	protein PAT1 homolog 1-like [Phoenix dactylifera])	sp|Q0WPK4|PAT1H_ARATH;;	Protein PAT1 homolog OS=Arabidopsis thaliana OX=3702 GN=PAT1 PE=1 SV=1;;	------	------	------
TRINITY_DN16754_c0_g2	425	GO:2000022;;GO:0009611;;GO:0031347;;GO:0005634;	biological_process;;biological_process;;biological_process;;cellular_component;;	BP:regulation of jasmonic acid mediated signaling pathway;;BP:response to wounding;;BP:regulation of defense response;;CC:nucleus;;	------	------	------	------	ENOG410Z61E	S:Function unknown)	XP_010907302.1	protein TIFY 5A [Elaeis guineensis])	sp|Q8LBM2|TIF5A_ARATH;;	Protein TIFY 5A OS=Arabidopsis thaliana OX=3702 GN=TIFY5A PE=1 SV=1;;	PF09425;;PF06200	Jas_motif;;tify	Jas motif;;tify domain
TRINITY_DN36640_c0_g4	718	------	------	------	------	------	------	------	------	------	------	------	------	------	PF03763	Remorin_C	Remorin, C-terminal region
TRINITY_DN257_c0_g2	1259	GO:0007264;;GO:0005737;;GO:0016020;;GO:0003924;;GO:0005525;	biological_process;;cellular_component;;cellular_component;;molecular_function;;molecular_function;;	BP:small GTPase mediated signal transduction;;CC:cytoplasm;;CC:membrane;;MF:GTPase activity;;MF:GTP binding;;	K04392	RAC1	map04145	Phagosome)	COG1100	S:Function unknown)	XP_010935113.1	rac-like GTP-binding protein 5 [Elaeis guineensis])	sp|Q38902|RAC1_ARATH;;	Rac-like GTP-binding protein ARAC1 OS=Arabidopsis thaliana OX=3702 GN=ARAC1 PE=1 SV=1;;	PF00071;;PF08477	Ras;;Roc	Ras family;;Ras of Complex, Roc, domain of DAPkinase
TRINITY_DN31151_c1_g1	252	------	------	------	------	------	------	------	------	------	------	------	------	------	------	------	------
TRINITY_DN25552_c0_g1	504	------	------	------	------	------	------	------	------	------	------	------	------	------	------	------	------
TRINITY_DN46289_c0_g1	227	------	------	------	------	------	------	------	------	------	------	------	------	------	------	------	------
TRINITY_DN44531_c0_g1	224	------	------	------	------	------	------	------	------	------	------	------	------	------	------	------	------
TRINITY_DN26019_c1_g2	951	GO:0009738;;GO:0006952;;GO:0080163;;GO:0005737;;GO:0005634;;GO:0038023;;GO:0004864;;GO:0010427;	biological_process;;biological_process;;biological_process;;cellular_component;;cellular_component;;molecular_function;;molecular_function;;molecular_function;;	BP:abscisic acid-activated signaling pathway;;BP:defense response;;BP:regulation of protein serine/threonine phosphatase activity;;CC:cytoplasm;;CC:nucleus;;MF:signaling receptor activity;;MF:protein phosphatase inhibitor activity;;MF:abscisic acid binding;;	------	------	------	------	ENOG410YQ60	S:Function unknown)	KAF7018268.1	hypothetical protein CFC21_031568 [Triticum aestivum])	sp|A0A3G5BB24|NBS_NARPS;;	Norbelladine synthase OS=Narcissus pseudonarcissus OX=39639 GN=NBS PE=1 SV=1;;	------	------	------
TRINITY_DN9862_c0_g1	961	------	------	------	K01527	EGD1, BTF3	------	------	ENOG4111JBG	K:Transcription)	QYI40119.1	nascent polypeptide-associated complex subunit beta-like protein [Lilium hybrid division I])	sp|Q9CAT7|BTF3L_ARATH;;	Nascent polypeptide-associated complex subunit beta OS=Arabidopsis thaliana OX=3702 GN=At1g73230 PE=2 SV=1;;	PF01849	NAC	NAC domain
[truncated: 56,859 more rows]

## Sheet: Table S3
Table S3. The Go enrichment of unigenes
go_id	go_type	enrichment	discription	ratio_in_study	ratio_in_pop	p_uncorrected	p_corrected	enrich_factor	depth	study_count	pop_count	seq_list	neg_log10p_uncorrected	neg_log10p_corrected
[truncated: 192 more rows]

## Sheet: Table S4
Table S4. The KEGG enrichment of the DEGs
[truncated: 114 more rows]

[truncated: 2 more sheets: Table S5, Table S6]
